# Supplementary material for: Formation of a complex between TMEM217 and the sodium-proton exchanger SLC9C1 is crucial for mouse sperm motility and male fertility
Source: Proc Natl Acad Sci U S A. 2025 Oct 15;122(42):e2513924122. doi: 10.1073/pnas.2513924122 (PMC12557800; doi:10.1073/pnas.2513924122)
Supplement: Supplementary file 2 — Dataset S01 (XLSX) [file pnas.2513924122.sd01.xlsx]

## Sheet: Dataset S1
Dataset S1. TMEM217-interacting proteins identified via nanoLC-MS/MS analysis.
			Normalized total spectra
Accession Number	Alternate ID	Molecular Weight	217Tg_1	217Tg_2	217Tg_3	WT
Q8BKC5	Ipo5	124 kDa	43.301	49.127	59.257	0
Q6UJY2	Slc9c1	136 kDa	7.9532	18.28	22.096	0
Q14AF1	Tmem217	22 kDa	11.488	14.852	15.065	0
P27786 (+3)	Cyp17a1	58 kDa	12.372	7.9975	13.057	0
Q9WV27	Atp1a4	115 kDa	4.4184	18.28	9.0393	0
Q6ZQ38	Cand1	136 kDa	10.604	6.855	10.044	0
Q3TI61 (+6)	Psmd2	100 kDa	7.9532	6.855	12.052	0
P70302	Stim1	78 kDa	7.0695	7.9975	9.0393	0
Q3TVK3 (+3)	Dnpep	52 kDa	9.7206	2.285	10.044	0
P98191	Cds1	53 kDa	4.4184	7.9975	9.0393	0
P28656 (+2)	Nap1l1	45 kDa	7.9532	1.1425	12.052	0
A2A5N2 (+1)	Ywhab	28 kDa	6.1858	6.855	8.0349	0
A2AFI6	Gm364	77 kDa	2.6511	10.282	6.0262	0
Q8K2C9	Hacd3	43 kDa	5.3021	5.7125	7.0305	0
Q3U900 (+3)	Rpn1	69 kDa	6.1858	4.57	7.0305	0
A0A1B0GSX0 (+8)	Ldha	40 kDa	7.9532	3.4275	5.0218	0
Q3T9L0 (+3)	Ddx39a	49 kDa	6.1858	1.1425	9.0393	0
Q8BFY9	Tnpo1	102 kDa	1.7674	10.282	4.0175	0
Q80UU9	Pgrmc2	23 kDa	3.5347	6.855	5.0218	0
A1L333 (+5)	Ddx5	69 kDa	8.8369	2.285	4.0175	0
Q9DA21	Smco2	39 kDa	1.7674	9.14	4.0175	0
P04104	Krt1	66 kDa	2.6511	7.9975	4.0175	0
A2AFW6 (+3)	Mtch2	32 kDa	4.4184	1.1425	9.0393	0
Q545Q2 (+1)	Surf4	30 kDa	2.6511	6.855	5.0218	0
Q3U7Z6 (+1)	Pgam1	29 kDa	5.3021	1.1425	6.0262	0
Q0HA38	Ttc21b	151 kDa	2.6511	5.7125	4.0175	0
Q3U0V3 (+1)	Ankrd13a	67 kDa	4.4184	4.57	3.0131	0
B2RUM3 (+1)	AU015836	31 kDa	4.4184	2.285	5.0218	0
A0A1S6GWG7 (+2)	Dnaja4	62 kDa	2.6511	5.7125	3.0131	0
J3QNZ9	Igkv4-62	10 kDa	7.0695	2.285	2.0087	0
P63037 (+2)	Dnaja1	45 kDa	1.7674	4.57	5.0218	0
A2AKU9 (+7)	Atp5c1	33 kDa	3.5347	3.4275	4.0175	0
Q9EPL8	Ipo7	119 kDa	2.6511	2.285	6.0262	0
Q05DA2 (+2)	Sec62	16 kDa	2.6511	4.57	3.0131	0
Q6A099 (+1)	Gbf1	200 kDa	1.7674	3.4275	5.0218	0
O55022 (+3)	Pgrmc1	22 kDa	2.6511	3.4275	4.0175	0
Q6NV84 (+1)	Cyp11a1	60 kDa	2.6511	3.4275	4.0175	0
A0A0A6YWA9 (+1)	Gnai2	18 kDa	3.5347	3.4275	3.0131	0
P53986 (+4)	Slc16a1	53 kDa	2.6511	2.285	5.0218	0
Q8BND3	Wdr35	134 kDa	4.4184	3.4275	2.0087	0
A0A0A0MQM0 (+1)	Eif5a	16 kDa	4.4184	2.285	3.0131	0
Q9ERK4	Cse1l	110 kDa	4.4184	2.285	3.0131	0
Q3TF25 (+2)	Atp5o	23 kDa	2.6511	4.57	2.0087	0
A2ACG7 (+3)	Rpn2	68 kDa	0.88369	2.285	6.0262	0
Q9CQU3	Rer1	23 kDa	3.5347	3.4275	2.0087	0
Q3UG68	Ddost	49 kDa	2.6511	1.1425	5.0218	0
Q8K2B3	Sdha	73 kDa	4.4184	1.1425	3.0131	0
P62334 (+1)	Psmc6	44 kDa	5.3021	1.1425	2.0087	0
Q8BY71	Hat1	49 kDa	1.7674	2.285	4.0175	0
A2RRJ4 (+1)	Xpo5	137 kDa	1.7674	2.285	4.0175	0
E9Q9G8 (+1)	Ift122	142 kDa	3.5347	3.4275	1.0044	0
F8WHL2 (+3)	Copa	139 kDa	2.6511	2.285	3.0131	0
P54869 (+1)	Hmgcs2	57 kDa	3.5347	2.285	2.0087	0
Q5U4C5 (+1)	Ipo4	91 kDa	2.6511	1.1425	4.0175	0
Q3U125 (+1)	Prxl2a	26 kDa	3.5347	1.1425	3.0131	0
Q8BK73	Psmd11	47 kDa	4.4184	1.1425	2.0087	0
Q61074	Ppm1g	59 kDa	0.88369	3.4275	3.0131	0
B1ASE2 (+1)	Atp5h	16 kDa	0.88369	1.1425	5.0218	0
Q8K4X7	Agpat4	44 kDa	2.6511	2.285	2.0087	0
A0A087WNT1 (+2)	Eloc	15 kDa	2.6511	2.285	2.0087	0
Q9CY27	Tecr	36 kDa	1.7674	1.1425	4.0175	0
Q3THQ5 (+1)	Stip1	63 kDa	2.6511	1.1425	3.0131	0
A2AMQ5 (+1)	Cds2	49 kDa	2.6511	1.1425	3.0131	0
E9QK36 (+1)	Wdr62	167 kDa	0.88369	4.57	1.0044	0
G3UVV4 (+5)	Hk1	102 kDa	1.7674	3.4275	1.0044	0
P58021 (+3)	Tm9sf2	75 kDa	0.88369	2.285	3.0131	0
O08807	Prdx4	31 kDa	2.6511	1.1425	2.0087	0
Q6ZQI3	Mlec	32 kDa	2.6511	1.1425	2.0087	0
Q8BJ05	Zc3h14	82 kDa	0.88369	3.4275	1.0044	0
Q8K3I8	Defb19	10 kDa	0.88369	3.4275	1.0044	0
A0A1S6GWK0 (+10)	Stt3a	86 kDa	1.7674	2.285	1.0044	0
E9PUC2 (+1)	Acsl3	63 kDa	1.7674	2.285	1.0044	0
O35723 (+1)	Dnajb3	27 kDa	1.7674	2.285	1.0044	0
P23506 (+1)	Pcmt1	25 kDa	1.7674	1.1425	2.0087	0
Q3TH64 (+2)	Cyb5b	16 kDa	1.7674	1.1425	2.0087	0
O70252 (+2)	Hmox2	36 kDa	2.6511	1.1425	1.0044	0
A0A0R4J079 (+2)	Acbd3	60 kDa	0.88369	1.1425	2.0087	0
Q8R4Z6 (+1)	Ddx20	92 kDa	0.88369	1.1425	2.0087	0
O55029	Copb2	102 kDa	0.88369	1.1425	2.0087	0
A0A1B0GQZ3	Stim1	24 kDa	0	2.285	1.0044	0
I6L985	Igh	52 kDa	162.6	214.79	182.79	178.46
A0A0M4KM70		50 kDa	159.95	199.94	181.79	169.43
A0A0B6VMB2	HC	51 kDa	157.3	207.93	176.77	167.43
I6L9E1		26 kDa	79.532	181.66	149.65	146.37
I6L958	Igk	26 kDa	83.067	175.94	143.62	144.37
A0A0D5ZY64		26 kDa	74.23	174.8	137.6	0
Q52L64	Igkv8-30	27 kDa	74.23	172.52	135.59	137.35
I6L991		26 kDa	74.23	165.66	140.61	137.35
Q58EU8	Igk	26 kDa	69.811	167.95	136.59	137.35
I6L978	Igk	26 kDa	72.462	163.38	132.58	141.36
A0A5H1ZRK8	Igkc	12 kDa	65.393	0	110.48	111.28
Q66K04	Igh	52 kDa	92.787	143.95	113.49	48.123
Q6PIP8	Igh	51 kDa	88.369	141.67	103.45	53.136
Q569W9	Igh	52 kDa	81.299	132.53	99.432	47.12
P03987		44 kDa	55.672	111.96	61.266	86.22
Q91Z05	Ighg	52 kDa	56.556	75.405	67.292	49.125
P17156	Hspa2	70 kDa	60.974	81.117	69.301	64.164
P01867	Igh-3	44 kDa	50.37	62.837	61.266	38.097
B2RRX1 (+4)	Actb	42 kDa	53.021	39.987	42.183	78.2
P68372	Tubb4b	50 kDa	39.766	62.837	53.231	41.105
P63017 (+3)	Hspa8	71 kDa	43.301	57.125	48.209	34.087
A0A1C7ZN10 (+5)	Myo18a	196 kDa	36.231	5.7125	21.092	112.29
P99024	Tubb5	50 kDa	37.999	57.125	50.218	38.097
P07724 (+1)	Alb	69 kDa	49.486	34.275	39.17	41.105
A4FU62	LOC207685	25 kDa	34.464	45.7	33.144	36.092
Q9Z1R9	Prss1	26 kDa	25.627	35.417	30.131	32.082
Q3U7K7 (+1)	Trim21	53 kDa	22.976	49.127	37.161	26.067
Q8VDD5	Myh9	226 kDa	9.7206	1.1425	2.0087	126.32
A0A338P6K2 (+2)	Myh11	228 kDa	9.7206	0	0	111.28
P20029 (+3)	Hspa5	72 kDa	30.929	38.845	36.157	26.067
Q9ERD7	Tubb3	50 kDa	30.045	52.555	37.161	27.069
B7ZP22 (+1)	Hnrnpa2b1	36 kDa	54.789	11.425	12.052	40.102
Q9D8L4		52 kDa	10.604	17.137	14.061	70.179
A0A0E4B366	HC	52 kDa	9.7206	15.995	13.057	73.187
B2RUF0	Ybx2	38 kDa	30.045	22.85	29.127	30.077
P20152 (+1)	Vim	54 kDa	40.65	21.707	9.0393	36.092
P05214 (+1)	Tuba3a	50 kDa	31.813	31.99	31.135	25.064
A0A4U9FFM1 (+2)	Iglc2	11 kDa	20.325	34.275	14.061	23.059
A0A2S0DFG9		12 kDa	12.372	41.13	28.122	27.069
A2N494		13 kDa	24.743	36.56	20.087	26.067
P07901 (+1)	Hsp90aa1	85 kDa	31.813	14.852	20.087	22.056
P01801		13 kDa	17.674	39.987	17.074	31.079
Q3UH59 (+1)	Myh10	233 kDa	6.1858	0	4.0175	87.223
P68033 (+4)	Actc1	42 kDa	26.511	21.707	19.083	27.069
P00342 (+2)	Ldhc	36 kDa	31.813	20.565	23.1	23.059
A0A0N4SV66 (+19)	H2aj	14 kDa	24.743	20.565	18.079	31.079
P01643		12 kDa	19.441	27.42	26.113	24.061
O55143 (+1)	Atp2a2	115 kDa	17.674	31.99	30.131	3.0077
A0JLV3 (+13)	Hist1h2bj	14 kDa	27.394	9.14	24.105	33.084
P52194	Clgn	69 kDa	19.441	30.847	24.105	6.0154
B2RTM0 (+1)	Hist2h4	11 kDa	22.092	15.995	16.07	32.082
P26151	Fcgr1	45 kDa	8.8369	33.132	21.092	18.046
P01675 (+3)		12 kDa	18.557	21.707	16.07	24.061
A0A075B5N4	Igkv8-27	11 kDa	15.906	31.99	14.061	21.054
P70696	H2bc1	14 kDa	23.86	7.9975	20.087	21.054
Q01853	Vcp	89 kDa	23.86	12.567	21.092	14.036
P63101	Ywhaz	28 kDa	15.906	13.71	19.083	27.069
P56480	Atp5f1b	56 kDa	15.906	20.565	27.118	1.0026
P27773	Pdia3	57 kDa	11.488	13.71	19.083	19.049
P48722	Hspa4l	94 kDa	19.441	11.425	17.074	10.026
Q3TTX0 (+3)	Matr3	95 kDa	18.557	11.425	11.048	18.046
Q03265	Atp5f1a	60 kDa	13.255	21.707	26.113	5.0128
Q8K1F2		12 kDa	13.255	25.135	16.07	16.041
A0A075B5T3	Ighv6-6	13 kDa	8.8369	20.565	11.048	30.077
P62259 (+1)	Ywhae	29 kDa	16.79	9.14	17.074	13.033
P49312 (+3)	Hnrnpa1	34 kDa	36.231	9.14	8.0349	8.0205
K7T942 (+19)	Ighv7-3	12 kDa	14.139	33.132	15.065	16.041
A0A1E1GJG6	Wgn-scFv	26 kDa	10.604	26.277	15.065	11.028
P38647	Hspa9	73 kDa	12.372	9.14	24.105	10.026
Q920E9		12 kDa	15.906	19.422	18.079	12.031
Q8BMS1	Hadha	83 kDa	13.255	18.28	26.113	1.0026
P10126 (+3)	Eef1a1	50 kDa	18.557	11.425	17.074	12.031
Q3THB3 (+2)	Hnrnpm	74 kDa	21.208	9.14	9.0393	14.036
P01806 (+7)		13 kDa	15.023	15.995	15.065	17.044
Q9JKB3	Ybx3	39 kDa	14.139	9.14	12.052	18.046
A0A075B5K2	Igkv9-124	10 kDa	4.4184	23.992	20.087	16.041
P01654		12 kDa	13.255	17.137	16.07	12.031
P35564 (+1)	Canx	67 kDa	16.79	15.995	14.061	1.0026
B2M1R6	Hnrnpk	49 kDa	16.79	5.7125	11.048	16.041
P11499 (+1)	Hsp90ab1	83 kDa	15.023	7.9975	12.052	14.036
P43275	H1-1	22 kDa	12.372	5.7125	9.0393	27.069
P08113 (+3)	Hsp90b1	92 kDa	16.79	7.9975	11.048	13.033
Q01320	Top2a	173 kDa	19.441	3.4275	7.0305	19.049
P06330		13 kDa	7.9532	11.425	10.044	22.056
Q9JJZ2	Tuba8	50 kDa	15.906	0	0	0
A3KGV1	Odf2	96 kDa	17.674	3.4275	3.0131	21.054
A1L347 (+2)	Hspa1l	71 kDa	10.604	14.852	20.087	14.036
X5J4I8 (+3)		10 kDa	0	15.995	11.048	16.041
A2AL12 (+4)	Hnrnpa3	34 kDa	15.023	7.9975	11.048	13.033
P15626	Gstm2	26 kDa	14.139	6.855	15.065	13.033
P27661 (+1)	H2ax	15 kDa	13.255	6.855	12.052	16.041
P70168 (+2)	Kpnb1	97 kDa	15.023	14.852	16.07	3.0077
Q99JF8	Psip1	60 kDa	15.023	2.285	8.0349	14.036
P01027	C3	186 kDa	4.4184	10.282	22.096	4.0102
A0A075B5R5	Ighv4-1	13 kDa	7.9532	11.425	12.052	17.044
X5J4P7		12 kDa	7.0695	13.71	9.0393	13.033
Q8K1F0		12 kDa	11.488	11.425	14.061	17.044
X5J4E0 (+4)		12 kDa	9.7206	11.425	8.0349	14.036
A3KML3 (+1)	Ywhaq	28 kDa	9.7206	9.14	18.079	13.033
A0A075B5N3	Igkv8-28	11 kDa	7.0695	17.137	15.065	10.026
P01665 (+1)		12 kDa	14.139	17.137	11.048	11.028
P11983	Tcp1	60 kDa	11.488	7.9975	7.0305	6.0154
P07759	Serpina3k	47 kDa	11.488	12.567	7.0305	11.028
P01646		12 kDa	5.3021	15.995	10.044	15.038
P80314 (+2)	Cct2	57 kDa	9.7206	5.7125	12.052	7.0179
A0A140T8M4	Igkv8-19	11 kDa	9.7206	12.567	12.052	9.023
A2AE89 (+1)	Gstm1	29 kDa	11.488	7.9975	9.0393	12.031
B1AU75 (+1)	Nasp	84 kDa	22.976	2.285	10.044	6.0154
P52480	Pkm	58 kDa	12.372	3.4275	14.061	7.0179
A0A075B677	Igkv4-53	10 kDa	13.255	11.425	16.07	7.0179
U5JE78		14 kDa	8.8369	15.995	12.052	0
P47738 (+5)	Aldh2	57 kDa	13.255	7.9975	8.0349	9.023
Q920E6		12 kDa	5.3021	7.9975	9.0393	20.051
P01787 (+4)		14 kDa	7.9532	11.425	12.052	10.026
A0A1X9HIL1		12 kDa	8.8369	14.852	8.0349	9.023
B2MWM9 (+2)	Calr	48 kDa	11.488	3.4275	9.0393	6.0154
E9Q4P0 (+1)	Kxd1	22 kDa	4.4184	13.71	7.0305	7.0179
Q3TXF9 (+1)	Atp1a1	113 kDa	12.372	13.71	11.048	2.0051
A2N1N1		15 kDa	7.9532	17.137	9.0393	6.0154
Q3U6P5 (+1)	Hnrnpc	37 kDa	13.255	2.285	3.0131	14.036
Q3TVV6 (+5)	Hnrnpu	88 kDa	12.372	6.855	5.0218	11.028
X5J530		12 kDa	3.5347	5.7125	8.0349	13.033
G5E924 (+2)	Hnrnpl	67 kDa	10.604	2.285	2.0087	13.033
A0A0A6YXI2 (+1)	Fabp9	16 kDa	13.255	6.855	7.0305	9.023
P16125	Ldhb	37 kDa	10.604	6.855	9.0393	13.033
A0A075B5M7 (+1)	Igkv5-39	10 kDa	8.8369	12.567	8.0349	11.028
O35737 (+2)	Hnrnph1	49 kDa	12.372	9.14	6.0262	5.0128
A0A075B5M8 (+1)	Igkv12-38	12 kDa	8.8369	12.567	10.044	1.0026
Q921I1	Tf	77 kDa	11.488	5.7125	10.044	4.0102
Q08288	Lyar	44 kDa	11.488	1.1425	5.0218	8.0205
P62960 (+4)	Ybx1	36 kDa	7.0695	5.7125	6.0262	11.028
E9QNN1	Dhx9	150 kDa	8.8369	3.4275	3.0131	13.033
P14733	Lmnb1	67 kDa	15.906	1.1425	5.0218	12.031
P45376 (+2)	Akr1b1	36 kDa	9.7206	7.9975	6.0262	6.0154
Q8BMF4	Dlat	68 kDa	5.3021	15.995	10.044	3.0077
A0A087WR97 (+3)	Tardbp	27 kDa	7.9532	9.14	5.0218	11.028
Q3THH1 (+1)	Pdia6	49 kDa	10.604	6.855	8.0349	8.0205
P27546	Map4	117 kDa	7.9532	7.9975	5.0218	3.0077
A0A0A0MQF6 (+2)	Gapdh	39 kDa	8.8369	4.57	7.0305	3.0077
P80318 (+2)	Cct3	61 kDa	8.8369	5.7125	13.057	2.0051
P17742 (+3)	Ppia	18 kDa	7.0695	6.855	5.0218	6.0154
P70296 (+2)	Pebp1	21 kDa	5.3021	5.7125	7.0305	7.0179
Q9JMI7	Tex101	27 kDa	7.0695	6.855	8.0349	8.0205
S4R1E5	Gpx4	18 kDa	8.8369	7.9975	8.0349	6.0154
P0DP26 (+2)	Calm1	17 kDa	8.8369	4.57	8.0349	6.0154
P29341 (+2)	Pabpc1	71 kDa	12.372	2.285	9.0393	3.0077
Q924Q1	Ighv1-53	16 kDa	3.5347	0	10.044	9.023
Q91XV3	Basp1	22 kDa	7.9532	5.7125	9.0393	8.0205
Q9Z2X1	Hnrnpf	46 kDa	9.7206	11.425	5.0218	6.0154
Q9U410		11 kDa	7.0695	12.567	3.0131	9.023
X5J4G2		12 kDa	6.1858	9.14	8.0349	8.0205
Q6ZWQ9	Myl12a	20 kDa	2.6511	0	2.0087	24.061
U5JE43		15 kDa	6.1858	13.71	4.0175	7.0179
Q06890 (+2)	Clu	52 kDa	5.3021	11.425	7.0305	1.0026
P05064 (+2)	Aldoa	39 kDa	10.604	5.7125	6.0262	0
E9PVU0 (+1)	Myo6	146 kDa	3.5347	0	0	21.054
Q8BIL5	Hook1	84 kDa	0	0	28.122	0
A2A513 (+1)	Krt10	57 kDa	7.0695	11.425	9.0393	3.0077
A0A140T8M2	Igkv12-44	13 kDa	5.3021	6.855	6.0262	12.031
P24549	Aldh1a1	54 kDa	11.488	0	12.052	1.0026
A0A075B5P9 (+1)	Ighv5-4	13 kDa	7.0695	0	4.0175	12.031
P17182 (+1)	Eno1	47 kDa	8.8369	4.57	7.0305	6.0154
X5J4F7		13 kDa	4.4184	7.9975	10.044	7.0179
P42932 (+5)	Cct8	60 kDa	8.8369	2.285	5.0218	10.026
P60335	Pcbp1	37 kDa	6.1858	5.7125	6.0262	6.0154
B2RXW7 (+1)	C4b	193 kDa	0.88369	4.57	18.079	2.0051
Q792Z1	Try10	26 kDa	4.4184	3.4275	9.0393	7.0179
Q07133	H1-6	22 kDa	8.8369	0	3.0131	12.031
A0A1W2P6F6 (+3)	Myl6	17 kDa	0.88369	0	0	21.054
Q9CXS4	Cenpv	28 kDa	5.3021	4.57	4.0175	14.036
Q9DA79	Dpep3	54 kDa	7.9532	4.57	10.044	2.0051
Q5R3X1		12 kDa	5.3021	3.4275	9.0393	7.0179
H7BX95 (+1)	Srsf1	28 kDa	9.7206	1.1425	2.0087	9.023
Q921A6		26 kDa	3.5347	5.7125	11.048	6.0154
P01642	Gm10881	13 kDa	7.0695	11.425	3.0131	7.0179
Q3TIV3 (+3)	Parp1	113 kDa	12.372	3.4275	0	9.023
P56376	Acyp1	11 kDa	7.9532	1.1425	8.0349	8.0205
A0A668KLD3 (+3)	Akap12	173 kDa	13.255	1.1425	4.0175	2.0051
Q9QWL7	Krt17	48 kDa	9.7206	5.7125	4.0175	2.0051
A8IP69 (+1)	Ywhag	28 kDa	6.1858	0	7.0305	7.0179
Q91ZW3	Smarca5	122 kDa	9.7206	0	0	6.0154
G3UX26 (+1)	Vdac2	30 kDa	7.9532	3.4275	5.0218	6.0154
Q7TQM2	scFv	26 kDa	4.4184	9.14	9.0393	3.0077
Q3TTN3 (+2)	Vdac3	31 kDa	9.7206	3.4275	4.0175	1.0026
A0A0B4J1I1 (+1)	Igkv16-104	13 kDa	4.4184	7.9975	8.0349	5.0128
Q9CQ19	Myl9	20 kDa	0	0	0	18.046
P60122 (+2)	Ruvbl1	50 kDa	8.8369	4.57	8.0349	1.0026
P15864 (+1)	H1-2	21 kDa	4.4184	1.1425	1.0044	15.038
Q8VIJ6	Sfpq	75 kDa	9.7206	1.1425	5.0218	4.0102
Q3U2G2 (+1)	Hspa4	94 kDa	10.604	3.4275	8.0349	0
D3Z720	Irgc1	51 kDa	6.1858	4.57	7.0305	4.0102
Q9D051	Pdhb	39 kDa	4.4184	4.57	6.0262	3.0077
Q9DAE2	Rbmxl2	42 kDa	6.1858	5.7125	5.0218	4.0102
Q3U741 (+1)	Ddx17	73 kDa	7.9532	2.285	2.0087	9.023
A0A1W2P7H9 (+3)	Erh	8 kDa	6.1858	3.4275	4.0175	8.0205
Q3TW28 (+1)	Tpp2	138 kDa	8.8369	1.1425	4.0175	1.0026
A6H656 (+1)	Odf1	28 kDa	4.4184	1.1425	4.0175	7.0179
Q60668	Hnrnpd	38 kDa	8.8369	1.1425	1.0044	10.026
K7TDG8 (+9)		12 kDa	2.6511	6.855	9.0393	4.0102
Q68FD5 (+1)	Cltc	192 kDa	14.139	0	5.0218	2.0051
P62307 (+2)	Snrpf	10 kDa	4.4184	6.855	5.0218	7.0179
B7ZNM3 (+2)	Art3	41 kDa	4.4184	1.1425	4.0175	4.0102
P54227 (+6)	Stmn1	17 kDa	3.5347	2.285	2.0087	6.0154
A0A0A6YXN4	Ighv1-18	13 kDa	3.5347	4.57	3.0131	11.028
Q8BTJ9	Slc3a2	58 kDa	3.5347	5.7125	7.0305	1.0026
Q3TFA9 (+1)	Tmod3	39 kDa	0.88369	0	0	17.044
B1AVB2	Scml2	90 kDa	3.5347	0	0	16.041
P17751	Tpi1	27 kDa	6.1858	4.57	5.0218	6.0154
P18760 (+1)	Cfl1	19 kDa	5.3021	1.1425	3.0131	4.0102
Q32P04 (+1)	Krt5	62 kDa	5.3021	6.855	7.0305	2.0051
D3YXK2 (+1)	Safb	105 kDa	9.7206	0	1.0044	6.0154
E9Q3W4 (+7)	Plec	499 kDa	16.79	0	1.0044	0
P32037 (+3)	Slc2a3	53 kDa	5.3021	4.57	7.0305	3.0077
Q4FZK2 (+1)	Eef1g	50 kDa	7.0695	3.4275	4.0175	4.0102
O35215 (+1)	Ddt	13 kDa	4.4184	4.57	6.0262	2.0051
A8DUK2 (+5)	Hbbt1	16 kDa	6.1858	1.1425	5.0218	6.0154
P61205 (+3)	Arf3	21 kDa	1.7674	2.285	4.0175	5.0128
Q8CI43	Myl6b	23 kDa	4.4184	3.4275	2.0087	8.0205
B2CY77 (+1)	Rpsa	33 kDa	6.1858	2.285	4.0175	4.0102
A0A0A0MQA3 (+3)	Serpina1a	49 kDa	5.3021	3.4275	6.0262	1.0026
Q05CL8	Larp7	65 kDa	4.4184	1.1425	1.0044	10.026
Q3V140	Acrbp	61 kDa	6.1858	2.285	8.0349	1.0026
Q6ZQM8	Ugt1a7	60 kDa	6.1858	1.1425	3.0131	0
Q8CHP8	Pgp	35 kDa	7.0695	0	8.0349	3.0077
P47911 (+1)	Rpl6	34 kDa	10.604	0	7.0305	0
P43274	H1-4	22 kDa	3.5347	0	1.0044	11.028
Q3U3D3 (+3)	Vars	140 kDa	6.1858	2.285	3.0131	4.0102
P32067 (+3)	Ssb	48 kDa	5.3021	4.57	3.0131	7.0179
A2MXS7		11 kDa	0.88369	2.285	5.0218	3.0077
B7ZMS6 (+3)	Chtop	19 kDa	3.5347	5.7125	4.0175	7.0179
A0A075B680	Ighv1-62-2	11 kDa	4.4184	2.285	4.0175	9.023
Q3UTZ4 (+1)	Tkfc	55 kDa	4.4184	1.1425	3.0131	3.0077
P62962 (+1)	Pfn1	15 kDa	6.1858	3.4275	4.0175	1.0026
A0A0R4J0X7 (+2)	Gapdhs	47 kDa	6.1858	3.4275	5.0218	2.0051
P84104 (+2)	Srsf3	19 kDa	6.1858	1.1425	1.0044	5.0128
Q8BM84	Elavl1	36 kDa	6.1858	0	3.0131	8.0205
A0A0G2JGW0 (+1)	Ptbp2	38 kDa	3.5347	0	1.0044	9.023
P80315 (+3)	Cct4	58 kDa	8.8369	0	3.0131	5.0128
A0A1L1SSC0 (+1)	Lrrfip2	76 kDa	3.5347	0	1.0044	14.036
P10922 (+2)	H1-0	21 kDa	3.5347	0	0	13.033
P26350 (+2)	Ptma	12 kDa	6.1858	3.4275	5.0218	4.0102
P47963	Rpl13	24 kDa	4.4184	2.285	7.0305	6.0154
Q3TE95 (+1)	Rcn2	41 kDa	4.4184	3.4275	6.0262	1.0026
Q6NXH9	Krt73	59 kDa	6.1858	6.855	4.0175	1.0026
A0A075B5M3	Igkv4-58	10 kDa	4.4184	7.9975	3.0131	3.0077
A0A0B4J1I7	Igkv4-68	13 kDa	4.4184	2.285	4.0175	6.0154
X5J4S6		12 kDa	1.7674	5.7125	1.0044	3.0077
A2NPL2		13 kDa	0.88369	6.855	5.0218	8.0205
D3YWT1 (+1)	Hnrnph3	35 kDa	6.1858	0	0	8.0205
Q8C854	Myef2	63 kDa	7.9532	0	0	8.0205
Q9JJ28	Flii	145 kDa	0	0	0	20.051
P08228	Sod1	16 kDa	4.4184	6.855	4.0175	3.0077
P15265	Smcp	15 kDa	5.3021	4.57	3.0131	4.0102
Q99JY0	Hadhb	51 kDa	1.7674	3.4275	4.0175	7.0179
P35700	Prdx1	22 kDa	3.5347	1.1425	3.0131	7.0179
O70250 (+1)	Pgam2	29 kDa	4.4184	3.4275	5.0218	2.0051
Q9WUM5	Suclg1	36 kDa	5.3021	3.4275	5.0218	2.0051
P11404 (+1)	Fabp3	15 kDa	2.6511	5.7125	6.0262	2.0051
P09041	Pgk2	45 kDa	8.8369	1.1425	3.0131	1.0026
E9Q7Q3 (+1)	Tpm3	29 kDa	3.5347	0	2.0087	12.031
Q3V086 (+1)	Ddx4	79 kDa	8.8369	0	2.0087	3.0077
Q8BVP2	Ldhal6b	42 kDa	3.5347	3.4275	3.0131	6.0154
P23578 (+2)	Acr	49 kDa	3.5347	4.57	3.0131	3.0077
A0A1L1STE4 (+3)	Ilf3	97 kDa	5.3021	2.285	4.0175	4.0102
P28798 (+11)	Grn	63 kDa	0.88369	5.7125	4.0175	2.0051
P13020 (+3)	Gsn	86 kDa	1.7674	2.285	1.0044	6.0154
P14869 (+2)	Rplp0	34 kDa	5.3021	1.1425	4.0175	4.0102
Q99PU5	Acsbg1	80 kDa	4.4184	2.285	5.0218	1.0026
Q20BD0 (+5)	Hnrnpab	36 kDa	4.4184	1.1425	1.0044	10.026
Q3U878	Dazap1	43 kDa	7.9532	1.1425	1.0044	2.0051
A0A0G2JDE1	Ighv8-12	13 kDa	6.1858	3.4275	4.0175	3.0077
P06745	Gpi	63 kDa	2.6511	5.7125	4.0175	2.0051
Q9QXD6	Fbp1	37 kDa	5.3021	1.1425	4.0175	3.0077
O88531 (+5)	Ppt1	34 kDa	2.6511	3.4275	8.0349	0
Q3TV93 (+2)	Mad2l1	23 kDa	6.1858	10.282	0	0
G5E8A8	Tekt5	63 kDa	7.9532	0	0	4.0102
A2AH85 (+7)	Eftud2	109 kDa	8.8369	0	0	5.0128
A0A3B0ITG8 (+3)	Adia	30 kDa	2.6511	4.57	4.0175	4.0102
A0A1Y7VJU1 (+2)	Cep72	52 kDa	1.7674	2.285	2.0087	2.0051
P63038	Hspd1	61 kDa	7.0695	2.285	2.0087	1.0026
P80313 (+6)	Cct7	60 kDa	7.9532	1.1425	1.0044	3.0077
A0A494B9F6 (+2)	Rsph1	32 kDa	6.1858	1.1425	4.0175	3.0077
Q3U536 (+9)	Npm1	33 kDa	5.3021	2.285	4.0175	3.0077
E9Q260 (+1)	Stk31	112 kDa	5.3021	2.285	2.0087	3.0077
Q3UQM7 (+1)	Slc7a5	56 kDa	3.5347	7.9975	4.0175	1.0026
Q3TVM1 (+1)	Sf3a1	89 kDa	5.3021	2.285	1.0044	5.0128
P57784	Snrpa1	28 kDa	4.4184	4.57	3.0131	1.0026
A0A0B4J1H9	Igkv1-132	13 kDa	1.7674	2.285	4.0175	4.0102
E9PVA8 (+1)	Gcn1	293 kDa	3.5347	5.7125	3.0131	0
Q9QZQ8	Macroh2a1	40 kDa	9.7206	0	2.0087	3.0077
Q9JKR6	Hyou1	111 kDa	7.9532	0	4.0175	0
Q3V100 (+2)	Mpi	47 kDa	8.8369	0	5.0218	0
Q9JHU9	Isyna1	61 kDa	6.1858	0	6.0262	0
P80316	Cct5	60 kDa	5.3021	5.7125	3.0131	2.0051
A0A2I3BRL8 (+4)	Gm7324	42 kDa	4.4184	2.285	2.0087	4.0102
B2RSV4 (+1)	Sf3b3	136 kDa	2.6511	2.285	2.0087	5.0128
A0A075B5J9 (+3)	Igkv17-127	12 kDa	4.4184	2.285	5.0218	1.0026
O88844 (+4)	Idh1	47 kDa	4.4184	2.285	2.0087	5.0128
F6RJ39 (+2)	Acin1	144 kDa	5.3021	4.57	3.0131	2.0051
Q8BTI8	Srrm2	295 kDa	2.6511	0	2.0087	7.0179
P08249	Mdh2	36 kDa	6.1858	0	3.0131	4.0102
D3YYM6 (+2)	Rps5	20 kDa	4.4184	0	6.0262	1.0026
P48678	Lmna	74 kDa	6.1858	0	1.0044	3.0077
Q60972	Rbbp4	48 kDa	2.6511	3.4275	3.0131	3.0077
E9Q715 (+4)	Luc7l2	33 kDa	0.88369	4.57	1.0044	4.0102
G5E902 (+2)	Slc25a3	40 kDa	3.5347	4.57	4.0175	1.0026
P01649		12 kDa	0.88369	5.7125	4.0175	2.0051
P50446	Krt6a	59 kDa	5.3021	4.57	2.0087	2.0051
A1L0X5 (+4)	Krt78	55 kDa	2.6511	4.57	4.0175	2.0051
P16045	Lgals1	15 kDa	4.4184	1.1425	3.0131	1.0026
P51660 (+2)	Hsd17b4	79 kDa	6.1858	1.1425	2.0087	1.0026
A0A0R4J259 (+3)	Syncrip	63 kDa	2.6511	0	0	6.0154
Q99KI0	Aco2	85 kDa	3.5347	0	4.0175	1.0026
P40124 (+4)	Cap1	52 kDa	7.0695	0	2.0087	3.0077
P24815 (+2)	Hsd3b1	42 kDa	5.3021	0	4.0175	0
P17225 (+10)	Ptbp1	56 kDa	7.0695	0	0	4.0102
Q9D023	Mpc2	14 kDa	4.4184	0	9.0393	0
O35286 (+2)	Dhx15	91 kDa	9.7206	0	0	0
Q9CYA0	Creld2	38 kDa	0.88369	4.57	5.0218	1.0026
A2AKX3	Setx	298 kDa	0.88369	2.285	3.0131	6.0154
A0A0A6YXA5 (+4)	Ighv1-15	13 kDa	1.7674	2.285	4.0175	6.0154
B2RTC8 (+1)	Slc25a31	35 kDa	3.5347	3.4275	3.0131	1.0026
Q91VJ4	Stk38	54 kDa	0.88369	0	1.0044	4.0102
Q3ULN6 (+1)	Sccpdh	35 kDa	2.6511	2.285	3.0131	0
Q8CH09	Sugp2	118 kDa	5.3021	0	1.0044	2.0051
P06801 (+3)	Me1	64 kDa	4.4184	0	5.0218	2.0051
Q8CE30	Ncl	77 kDa	6.1858	0	1.0044	5.0128
Q6IFX2	Krt42	50 kDa	5.3021	0	1.0044	0
E9Q0C6	Kiaa1210	181 kDa	2.6511	0	0	5.0128
Q8R326	Pspc1	59 kDa	5.3021	0	0	7.0179
G5E866 (+1)	Sf3b1	146 kDa	3.5347	0	0	5.0128
P62317 (+1)	Snrpd2	14 kDa	2.6511	0	0	3.0077
Q3THI5	Psmc3	45 kDa	7.9532	0	0	0
A0A075B5V5 (+1)	Ighv1-39	13 kDa	0	0	0	10.026
A0A0N4SV32 (+5)	Serbp1	40 kDa	1.7674	5.7125	1.0044	2.0051
A0A140T8N8	Igkv9-123	13 kDa	1.7674	4.57	2.0087	3.0077
Q9CXW4	Rpl11	20 kDa	1.7674	1.1425	1.0044	5.0128
Q8BPF4 (+3)		15 kDa	4.4184	1.1425	4.0175	0
A0A1S6GWH5 (+2)	Uba1	124 kDa	3.5347	0	3.0131	1.0026
P58252 (+11)	Eef2	95 kDa	4.4184	0	1.0044	2.0051
Q8C633	Cabs1	42 kDa	6.1858	0	2.0087	0
Q545G0 (+1)	Psmb3	23 kDa	6.1858	0	5.0218	0
Q9WTI7	Myo1c	122 kDa	0	0	0	11.028
A0A075B5X6 (+3)	Ighv1-67	11 kDa	1.7674	2.285	4.0175	3.0077
Q3U6C7 (+2)	Sucla2	51 kDa	2.6511	1.1425	2.0087	2.0051
Q8C2Q3	Rbm14	69 kDa	3.5347	2.285	1.0044	3.0077
A0A2R8VHP3	Gm5478	58 kDa	1.7674	2.285	2.0087	2.0051
Q9CYG7	Tomm34	34 kDa	5.3021	1.1425	3.0131	1.0026
B0LAA8 (+3)	Nme2	16 kDa	6.1858	1.1425	2.0087	0
A0A0R4IZY0 (+1)	Thop1	78 kDa	4.4184	1.1425	1.0044	0
A2RSB1 (+3)	Nap1l4	43 kDa	2.6511	0	5.0218	2.0051
O08749 (+1)	Dld	54 kDa	2.6511	0	7.0305	0
Q9JMB0	Gkap1	42 kDa	7.0695	0	0	2.0051
Q3TQL4 (+3)	Immt	75 kDa	5.3021	0	4.0175	0
Q569Z6	Thrap3	108 kDa	1.7674	0	0	7.0179
Q9JHU4	Dync1h1	532 kDa	4.4184	0	4.0175	0
Q3V2K7	1700123L14Rik	48 kDa	3.5347	0	0	4.0102
B9EIU1 (+1)	Eprs	170 kDa	4.4184	0	0	0
P28658 (+2)	Atxn10	54 kDa	1.7674	1.1425	1.0044	3.0077
Q3TFF0 (+1)	Dnaja2	46 kDa	1.7674	2.285	3.0131	2.0051
Q3TL58 (+2)	Skp1	19 kDa	2.6511	1.1425	2.0087	2.0051
Q3TTP6 (+1)	Adam2	82 kDa	2.6511	1.1425	2.0087	1.0026
P51881 (+1)	Slc25a5	33 kDa	0.88369	3.4275	2.0087	1.0026
P80317 (+4)	Cct6a	58 kDa	5.3021	1.1425	3.0131	1.0026
Q9DB77	Uqcrc2	48 kDa	6.1858	1.1425	2.0087	1.0026
P63024	Vamp3	11 kDa	2.6511	1.1425	3.0131	4.0102
Q8BMB0	Emsy	135 kDa	1.7674	3.4275	2.0087	1.0026
B9EIA2 (+1)	D1Pas1	73 kDa	5.3021	1.1425	1.0044	2.0051
H3BKM0 (+2)	Ap2b1	101 kDa	1.7674	0	3.0131	4.0102
P53994 (+1)	Rab2a	24 kDa	3.5347	2.285	1.0044	0
Q3TXT7 (+2)	Ruvbl2	51 kDa	1.7674	3.4275	2.0087	0
P47955 (+1)	Rplp1	11 kDa	3.5347	0	2.0087	2.0051
P63168 (+1)	Dynll1	10 kDa	2.6511	1.1425	1.0044	0
O54887 (+1)	Tsks	64 kDa	2.6511	0	5.0218	2.0051
B0V2N7 (+3)	Anxa2	22 kDa	4.4184	0	1.0044	1.0026
A0A3B2WCD8 (+1)	Khsrp	74 kDa	2.6511	0	0	4.0102
Q9DAJ5	Dynlrb2	11 kDa	3.5347	0	0	6.0154
Q922G7	Tekt2	50 kDa	7.9532	0	0	0
Q80YT5	Spata20	88 kDa	1.7674	2.285	2.0087	2.0051
Q3UJW9 (+3)	Akr1a1	37 kDa	4.4184	2.285	1.0044	2.0051
P10630 (+9)	Eif4a2	46 kDa	0.88369	2.285	3.0131	0
Q4FK36 (+1)	Dstn	19 kDa	4.4184	0	2.0087	1.0026
A0A1B0GT66 (+14)	Gm49369	29 kDa	1.7674	5.7125	1.0044	0
A0A5F8MPT6 (+3)	Cgn	137 kDa	0.88369	1.1425	0	6.0154
Q8C2K0	Rpl12	18 kDa	1.7674	0	1.0044	7.0179
B1AWF1 (+2)	Spaca1	32 kDa	3.5347	0	2.0087	1.0026
A1L3T6 (+1)	Akap4	94 kDa	0	0	5.0218	2.0051
E9Q8F0 (+5)	Rbm39	47 kDa	3.5347	0	0	3.0077
Q3TIY6 (+4)	Gdi2	51 kDa	3.5347	0	1.0044	0
A2AW05 (+2)	Ssrp1	72 kDa	1.7674	0	0	5.0128
Q99LC5	Etfa	35 kDa	3.5347	0	4.0175	0
A0A0G2JDI9 (+5)	Abcd3	63 kDa	0.88369	0	5.0218	0
O35539 (+2)	Hdgfl1	32 kDa	4.4184	0	0	0
Q3SYP5 (+4)	Krt16	52 kDa	4.4184	0	0	0
Q3TBE9 (+1)	Gsdme	57 kDa	0	0	0	8.0205
Q61344 (+1)	Tpm2	33 kDa	0	0	0	9.023
Q8K426	Retnlg	13 kDa	0.88369	2.285	3.0131	2.0051
O55234	Psmb5	29 kDa	3.5347	1.1425	3.0131	1.0026
Q9Z263		93 kDa	0.88369	1.1425	3.0131	2.0051
A0A2I3BQF4 (+3)	Rpl30	10 kDa	3.5347	2.285	2.0087	1.0026
Q8C3Z4 (+1)	Prkar1a	46 kDa	2.6511	2.285	2.0087	1.0026
Q6PEV0 (+1)	Ephx1	51 kDa	2.6511	1.1425	2.0087	2.0051
Q91X78	Erlin1	39 kDa	1.7674	1.1425	2.0087	3.0077
A0A0A6YY64 (+10)	Pfkfb3	57 kDa	0.88369	0	1.0044	2.0051
A2BFF5 (+8)	Dync1i2	71 kDa	1.7674	2.285	2.0087	0
P16460 (+2)	Ass1	47 kDa	2.6511	0	0	1.0026
A2RTT4 (+1)	Ube2n	17 kDa	3.5347	0	2.0087	1.0026
F6T4L3	Manf	14 kDa	2.6511	0	1.0044	1.0026
A0A087WNZ7 (+1)	Trip12	221 kDa	3.5347	0	0	1.0026
Q9JMB7	Piwil1	99 kDa	3.5347	0	1.0044	0
Q3UAI4 (+3)	Sf3b2	98 kDa	6.1858	0	0	1.0026
O54833 (+1)	Csnk2a2	41 kDa	5.3021	0	0	0
A2RSE7 (+1)	Sycp3	29 kDa	2.6511	0	0	4.0102
Q3U2W2 (+1)	Mybbp1a	152 kDa	4.4184	0	0	2.0051
B2RQQ5 (+1)	Map1b	270 kDa	6.1858	0	1.0044	0
P52293 (+1)	Kpna2	58 kDa	6.1858	0	0	1.0026
Q9QXK3	Copg2	98 kDa	1.7674	0	7.0305	0
A0A075B5R0 (+1)	Ighv5-16	13 kDa	0	0	0	7.0179
A0A075B5R6 (+1)	Ighv11-1	13 kDa	0	0	0	7.0179
E9Q026 (+1)	C2cd5	110 kDa	0	0	0	8.0205
O08583	Alyref	27 kDa	0.88369	3.4275	1.0044	3.0077
Q3UDN8 (+2)	Trim28	69 kDa	4.4184	1.1425	1.0044	1.0026
E9PVM7 (+1)	Gstm5	26 kDa	2.6511	0	2.0087	1.0026
P14152	Mdh1	37 kDa	2.6511	1.1425	3.0131	0
P62827 (+1)	Ran	24 kDa	0	1.1425	2.0087	3.0077
O35685	Nudc	38 kDa	1.7674	0	2.0087	2.0051
Q62150 (+1)	Rnps1	41 kDa	2.6511	0	2.0087	3.0077
P83870	Phf5a	12 kDa	2.6511	0	1.0044	4.0102
P41105 (+2)	Rpl28	16 kDa	2.6511	0	1.0044	0
E9QLR3	Laptm4a	35 kDa	0	3.4275	3.0131	0
P05132	Prkaca	41 kDa	2.6511	0	1.0044	0
Q3URM4 (+1)	Erp44	47 kDa	2.6511	0	3.0131	0
Q6P5F9	Xpo1	123 kDa	2.6511	0	4.0175	0
Q3TXM9 (+1)	Srsf9	26 kDa	0.88369	0	0	4.0102
Q9Z130	Hnrnpdl	34 kDa	2.6511	0	0	4.0102
Q8C6E0	Cfap36	40 kDa	4.4184	0	2.0087	0
A2A813 (+2)	Park7	18 kDa	4.4184	0	2.0087	0
P23198 (+2)	Cbx3	21 kDa	3.5347	0	0	3.0077
Q3TF87 (+3)	Dars	57 kDa	3.5347	0	3.0131	0
O35469 (+2)	Hsd3b6	42 kDa	0	0	5.0218	0
Q7TSG5 (+1)	Sh3d21	60 kDa	5.3021	0	0	0
Q6ZWX6 (+1)	Eif2s1	36 kDa	1.7674	1.1425	1.0044	2.0051
P35487 (+1)	Pdha2	43 kDa	0.88369	3.4275	2.0087	1.0026
Q6GT24	Prdx6	25 kDa	0	1.1425	2.0087	3.0077
P24369 (+1)	Ppib	24 kDa	0.88369	1.1425	0	3.0077
A0A075B5T5	Ighv1-5	11 kDa	0.88369	0	3.0131	2.0051
Q9ERU9	Ranbp2	341 kDa	3.5347	0	2.0087	1.0026
A0A0R4J0Z1 (+1)	Pdia4	72 kDa	3.5347	0	1.0044	1.0026
Q9WV55	Vapa	28 kDa	2.6511	0	2.0087	0
E0CXB1 (+1)	Psma6	25 kDa	3.5347	0	1.0044	1.0026
Q9DA69	Ift43	24 kDa	0	2.285	3.0131	0
Q9CX86	Hnrnpa0	31 kDa	2.6511	0	0	2.0051
A2AFK7 (+1)	Eif4a3	34 kDa	0.88369	0	0	2.0051
A0A1D9BZF0	Gcna	53 kDa	2.6511	0	0	4.0102
Q9JHQ5	Lztfl1	35 kDa	3.5347	0	1.0044	0
A0A338P7E5 (+3)	Ube2l3	14 kDa	3.5347	0	1.0044	0
Q2MH31	Smrp1	30 kDa	3.5347	0	0	3.0077
P49722 (+1)	Psma2	26 kDa	3.5347	0	3.0131	0
Q564E8 (+2)	Rpl4	47 kDa	3.5347	0	0	1.0026
A0A0R4J098 (+1)	Zfp326	65 kDa	5.3021	0	0	1.0026
Q80UL3 (+3)	Galk1	42 kDa	0	5.7125	1.0044	0
Q8BVP6	Lypd4	27 kDa	3.5347	0	2.0087	0
Q99KV1	Dnajb11	41 kDa	4.4184	0	1.0044	0
J3QQ47 (+1)	Shcbp1l	48 kDa	4.4184	0	2.0087	0
Q3UAS2 (+2)	Capza1	33 kDa	4.4184	0	0	1.0026
P30416	Fkbp4	52 kDa	2.6511	0	2.0087	0
Q3UKJ7	Smu1	58 kDa	2.6511	0	0	2.0051
P43276 (+1)	H1-5	23 kDa	1.7674	0	0	5.0128
Q545M2 (+1)	Spa17	17 kDa	2.6511	0	1.0044	0
Q3UKV5 (+3)	Hnrnpr	68 kDa	2.6511	0	0	1.0026
Q8C845	Efhd2	27 kDa	2.6511	0	4.0175	0
G3X956 (+1)	Supt16	120 kDa	3.5347	0	0	0
Q3T9Y8 (+1)	Eif3i	36 kDa	2.6511	0	0	0
G3X9Y9 (+2)	Myo5b	213 kDa	0	0	0	5.0128
Q14C24 (+1)	U2af1	28 kDa	5.3021	0	0	0
A0A087WPN7 (+1)	Ighv13-2	11 kDa	0	0	0	7.0179
Q3TEA8 (+2)	Hp1bp3	61 kDa	5.3021	0	0	0
O35129 (+1)	Phb2	33 kDa	1.7674	0	1.0044	1.0026
A0A1B0GQU8 (+4)	Rpl18	18 kDa	1.7674	0	1.0044	2.0051
A0A1B0GS58 (+1)	Glrx3	42 kDa	2.6511	0	2.0087	1.0026
P28667	Marcksl1	20 kDa	0.88369	0	1.0044	4.0102
A0A0R4J1E2 (+6)	Eef1d	73 kDa	1.7674	0	1.0044	3.0077
Q8C605 (+1)	Pfkp	86 kDa	1.7674	0	0	1.0026
Q3U6K8 (+1)	Vdac1	31 kDa	2.6511	0	0	1.0026
Q8C0M9	Asrgl1	34 kDa	0.88369	0	0	4.0102
Q8CF20	1700020N01Rik	10 kDa	1.7674	0	0	0
A0A338P695 (+2)	Smpd4	85 kDa	1.7674	4.57	0	0
Q64442	Sord	38 kDa	2.6511	0	3.0131	0
E9Q4T8 (+2)	Cul3	81 kDa	1.7674	0	2.0087	0
Q99KP6	Prpf19	55 kDa	1.7674	0	0	2.0051
Q3UEB3	Puf60	60 kDa	1.7674	0	0	3.0077
A0A023J6F3 (+12)	COX2	26 kDa	2.6511	0	2.0087	0
B2RTM4 (+2)	Uchl4	26 kDa	2.6511	0	1.0044	0
P09470 (+2)	Ace	151 kDa	2.6511	0	1.0044	0
Q3UMU9	Hdgfl2	74 kDa	3.5347	0	0	2.0051
E9PYH2 (+1)	Acot7	43 kDa	3.5347	0	2.0087	0
P70670 (+2)	Naca	220 kDa	3.5347	0	1.0044	0
Q3TRH2 (+2)	Psmd12	48 kDa	1.7674	0	3.0131	0
P47857 (+1)	Pfkm	85 kDa	2.6511	0	2.0087	0
P60824	Cirbp	19 kDa	0.88369	0	0	3.0077
Q3UJZ7 (+2)	Nop56	65 kDa	0.88369	0	0	3.0077
A0A3Q4EH78 (+1)	Tekt4	51 kDa	3.5347	0	1.0044	0
Q9DAP0	Lrrc46	36 kDa	2.6511	0	1.0044	0
Q8BJ71	Nup93	93 kDa	4.4184	0	0	1.0026
Q8VDP4	Ccar2	103 kDa	3.5347	0	0	0
G3UYQ2 (+3)	Bag6	113 kDa	3.5347	0	0	0
A0A140LJB0 (+3)	Espn	154 kDa	4.4184	0	0	0
Q6P4T2	Snrnp200	245 kDa	3.5347	0	0	0
P35550 (+1)	Fbl	34 kDa	3.5347	0	0	0
A0A0R4J052 (+3)	Hagh	29 kDa	0.88369	0	2.0087	1.0026
P62908 (+5)	Rps3	27 kDa	1.7674	0	1.0044	2.0051
Q8BXQ4 (+1)	Ipo11	82 kDa	0	1.1425	2.0087	0
Q80X68 (+1)	Csl	52 kDa	1.7674	0	2.0087	0
Q9D1D4	Tmed10	25 kDa	2.6511	0	2.0087	0
A0A140LHA2 (+2)	Bub3	37 kDa	2.6511	0	0	2.0051
Q9JL77		12 kDa	0.88369	0	3.0131	0
Q9ESG2	Ropn1	24 kDa	2.6511	0	1.0044	0
E9Q7G0	Numa1	236 kDa	2.6511	0	0	1.0026
E9QMU3 (+1)	Map7	82 kDa	1.7674	0	0	2.0051
P14685 (+1)	Psmd3	61 kDa	1.7674	0	0	0
F7BX26	Ppp5c	54 kDa	1.7674	0	0	0
A0A075B5P6 (+2)	Ighm	50 kDa	0	0	5.0218	0
A0A0R4J113 (+3)	Myo7a	250 kDa	0	0	0	4.0102
A0A1Y7VJM4 (+3)	Ero1b	55 kDa	3.5347	0	0	0
Q3V1Z5	Rps4l	29 kDa	3.5347	0	0	0
A2NVV8		12 kDa	0	0	0	3.0077
Q3UBW3 (+1)	Tomm22	16 kDa	3.5347	0	0	0
Q60737 (+3)	Csnk2a1	45 kDa	4.4184	0	0	0
Q9D4K7	Ccdc105	57 kDa	2.6511	0	0	0
Q3TPZ5 (+1)	Dctn2	44 kDa	4.4184	0	0	0
Q3TIC8 (+2)	Uqcrc1	53 kDa	1.7674	0	1.0044	1.0026
A2IXM7		26 kDa	0	1.1425	1.0044	2.0051
Q1A3B0	Cers3	46 kDa	0	1.1425	2.0087	0
A8ASF5 (+2)	Cpt1a	88 kDa	0	1.1425	2.0087	0
Q3UKH3 (+1)	Acaa2	42 kDa	0.88369	0	2.0087	0
E9Q4M4 (+4)	Chchd6	26 kDa	1.7674	0	1.0044	0
Q61584	Fxr1	76 kDa	2.6511	0	0	1.0026
E9PXK7 (+1)	Pex11b	27 kDa	0	1.1425	3.0131	0
Q9CRB2	Nhp2	17 kDa	1.7674	0	0	2.0051
Q99JM0	Chd4	94 kDa	1.7674	0	0	2.0051
Q3TUI9 (+3)	Psma5	26 kDa	1.7674	0	1.0044	0
Q00PI9	Hnrnpul2	85 kDa	1.7674	0	0	1.0026
O70503 (+1)	Hsd17b12	35 kDa	1.7674	2.285	0	0
Q3KQQ1 (+2)	Nsfl1c	41 kDa	1.7674	0	0	0
Q91Z49	Fyttd1	36 kDa	2.6511	0	0	1.0026
Q58E59 (+1)	Sf3a3	59 kDa	2.6511	0	0	0
D3YWF6 (+1)	Otub1	28 kDa	2.6511	0	0	0
A0A087WS46 (+1)	Eef1b2	20 kDa	0	0	0	3.0077
B9EKJ9 (+1)	Rbm44	112 kDa	0	4.57	0	0
G3UWZ0 (+1)	Baz1a	178 kDa	2.6511	0	0	0
D3YYT1 (+1)	Glyr1	60 kDa	3.5347	0	0	0
Q61768	Kif5b	110 kDa	2.6511	0	0	0
Q5SYD0	Myo1d	116 kDa	0	0	0	3.0077
B2RUG7 (+1)	Zfr	114 kDa	3.5347	0	0	0
Q80X56	Trim69	57 kDa	0	0	0	4.0102
Q545E6 (+1)	Tsn	26 kDa	1.7674	0	0	0
Q3TL79 (+1)	Ahsa1	38 kDa	0	0	3.0131	0
O88543 (+1)	Cops3	48 kDa	2.6511	0	0	0
Q8VBT0	Tmx1	31 kDa	0	2.285	0	0
Q05CL7 (+2)	Bcas2	19 kDa	3.5347	0	0	0
P47754 (+2)	Capza2	33 kDa	2.6511	0	0	0
O88987	Akap3	96 kDa	0.88369	0	2.0087	0
Q3TA54 (+3)	Vapb	23 kDa	1.7674	0	0	1.0026
Q9D4K5	Fam166a	37 kDa	0.88369	0	0	2.0051
P11031	Sub1	14 kDa	1.7674	0	0	1.0026
D3YYA5 (+3)	Usp5	23 kDa	1.7674	0	1.0044	0
O70499 (+3)	Snrpn	25 kDa	1.7674	0	1.0044	0
A0A0G2JGS4 (+4)	Camk2d	60 kDa	0.88369	2.285	0	0
G3X8P6 (+1)	Txnrd3	68 kDa	1.7674	0	1.0044	0
P19157	Gstp1	24 kDa	1.7674	0	0	0
P60867 (+1)	Rps20	13 kDa	1.7674	0	0	0
B1AT03 (+5)	Lig3	106 kDa	0	0	0	2.0051
A2A520 (+3)	Dnah17	510 kDa	2.6511	0	0	0
A0A345IT93	env	60 kDa	0	0	3.0131	0
A0A0A6YWG8 (+3)	Actl6a	27 kDa	2.6511	0	0	0
A0A2R8VHK1 (+1)	Cyc1	18 kDa	2.6511	0	0	0
A0A654ICD2 (+2)	Gja1	43 kDa	1.7674	0	0	0
Q9DA97 (+1)	2022-09-14	50 kDa	1.7674	0	0	0
Q9WTP6	Ak2	26 kDa	2.6511	0	0	0
Q3V0F0	Rimbp3	177 kDa	0	0	2.0087	0
E9Q3A0 (+1)	Trim36	81 kDa	1.7674	0	0	0
Q9QY84	Actl7a	49 kDa	2.6511	0	0	0
E9PY36 (+3)	1700029H14Rik	26 kDa	2.6511	0	0	0
P46061 (+6)	Rangap1	64 kDa	2.6511	0	0	0
B1AT01 (+1)	1700084M14Rik	9 kDa	1.7674	0	0	0
D3YYB1 (+4)	Septin2	24 kDa	1.7674	0	0	0
P62309 (+1)	Snrpg	8 kDa	1.7674	0	0	0
P15105	Glul	42 kDa	1.7674	0	0	0
A0A0R4J2A3	Tktl2	68 kDa	1.7674	0	0	0
O88746 (+2)	Tom1	54 kDa	0	0	0	2.0051
