# Supplementary material for: Formation of a complex between TMEM217 and the sodium-proton exchanger SLC9C1 is crucial for mouse sperm motility and male fertility
Source: Proc Natl Acad Sci U S A. 2025 Oct 15;122(42):e2513924122. doi: 10.1073/pnas.2513924122 (PMC12557800; doi:10.1073/pnas.2513924122)
Supplement: Supplementary file 3 — Dataset S02 (XLSX) [file pnas.2513924122.sd02.xlsx]

## Sheet: Dataset S2
Dataset S2. Enriched Gene Ontology (GO) terms of TMEM217 interactors in testes.
Biological Process
ID	Description	gene symbols	pvalue	p.adjust	qvalue
GO:0072594	establishment of protein localization to organelle	AU015836/Ipo5/Ddx5/Ipo4/Hk1/Tnpo1/Sec62/Mtch2/Ipo7/Ift122/Cse1l/Dnaja1	1.99403e-09	2.19742e-06	1.74215e-06
GO:0006487	protein N-linked glycosylation	Rpn2/Ddost/Stt3a/Mlec/Rpn1	7.53161e-07	0.000414992	0.000329013
GO:0006913	nucleocytoplasmic transport	Ipo5/Ddx5/Ipo4/Tnpo1/Ipo7/Cse1l/Xpo5/Ddx39a	4.29777e-06	0.00115481	0.000915556
GO:0051169	nuclear transport	Ipo5/Ddx5/Ipo4/Tnpo1/Ipo7/Cse1l/Xpo5/Ddx39a	4.29777e-06	0.00115481	0.000915556
GO:0006890	retrograde vesicle-mediated transport, Golgi to endoplasmic reticulum	Copa/Rer1/Copb2/Gbf1	5.25504e-06	0.00115481	0.000915556
GO:0006694	steroid biosynthetic process	Acbd3/Cyp17a1/Tecr/Hmgcs2/Ddx20/Cyp11a1	7.34777e-06	0.00115481	0.000915556
GO:0006606	protein import into nucleus	Ipo5/Ddx5/Ipo4/Tnpo1/Ipo7/Cse1l	8.08006e-06	0.00115481	0.000915556
GO:0035721	intraciliary retrograde transport	Ift122/Ttc21b/Wdr35	9.18341e-06	0.00115481	0.000915556
GO:0051170	import into nucleus	Ipo5/Ddx5/Ipo4/Tnpo1/Ipo7/Cse1l	9.43133e-06	0.00115481	0.000915556
GO:0018279	protein N-linked glycosylation via asparagine	Ddost/Stt3a/Rpn1	1.33316e-05	0.00146914	0.00116476
GO:0070085	glycosylation	Rpn2/Ddost/Stt3a/Mlec/Rpn1/Cds2	2.68462e-05	0.0026895	0.00213228
GO:0006090	pyruvate metabolic process	Hk1/Mtch2/Slc16a1/Ldha/Pgam1	2.94613e-05	0.00270553	0.00214499
GO:0006457	protein folding	AU015836/Dnaja1/Dnajb3/Prdx4/Dnaja4	8.9361e-05	0.00757506	0.00600564
GO:0009101	glycoprotein biosynthetic process	Rpn2/Ddost/Stt3a/Mlec/Rpn1/Tm9sf2	0.000107382	0.00845247	0.00670126
GO:0072655	establishment of protein localization to mitochondrion	AU015836/Hk1/Mtch2/Dnaja1	0.000130823	0.00961116	0.00761989
GO:0006486	protein glycosylation	Rpn2/Ddost/Stt3a/Mlec/Rpn1	0.000172115	0.0111571	0.00884554
GO:0043413	macromolecule glycosylation	Rpn2/Ddost/Stt3a/Mlec/Rpn1	0.000172115	0.0111571	0.00884554
GO:0070585	protein localization to mitochondrion	AU015836/Hk1/Mtch2/Dnaja1	0.000182992	0.0112032	0.00888209
GO:0034504	protein localization to nucleus	Ipo5/Ddx5/Ipo4/Tnpo1/Ipo7/Cse1l	0.000238889	0.0138556	0.0109849
GO:0008654	phospholipid biosynthetic process	Hmgcs2/Cds2/Agpat4/Acsl3/Cds1	0.000291425	0.0154919	0.0122822
GO:0045898	regulation of RNA polymerase II transcription preinitiation complex assembly	Psmc6/Cand1	0.000295217	0.0154919	0.0122822
GO:0009100	glycoprotein metabolic process	Rpn2/Ddost/Stt3a/Mlec/Rpn1/Tm9sf2	0.000320762	0.0160673	0.0127384
GO:0008202	steroid metabolic process	Acbd3/Cyp17a1/Tecr/Hmgcs2/Ddx20/Cyp11a1	0.000340509	0.0163148	0.0129347
GO:0042073	intraciliary transport	Ift122/Ttc21b/Wdr35	0.000358542	0.0164631	0.0130522
GO:0042761	very long-chain fatty acid biosynthetic process	Tecr/Hacd3	0.000509132	0.0224425	0.0177928
GO:0030497	fatty acid elongation	Tecr/Hacd3	0.000592989	0.0234798	0.0186152
GO:0140042	lipid droplet formation	Cds2/Cds1	0.000592989	0.0234798	0.0186152
GO:1903078	positive regulation of protein localization to plasma membrane	Rer1/Acsl3/Pgrmc1	0.000596583	0.0234798	0.0186152
GO:0048193	Golgi vesicle transport	Copa/Rer1/Copb2/Gbf1/Acsl3	0.00083193	0.0316133	0.0250636
GO:0006704	glucocorticoid biosynthetic process	Cyp17a1/Cyp11a1	0.000881764	0.0323901	0.0256795
GO:0016052	carbohydrate catabolic process	Hk1/Mtch2/Ldha/Pgam1	0.000951105	0.0328584	0.0260507
GO:0061512	protein localization to cilium	Ift122/Ttc21b/Wdr35	0.000954147	0.0328584	0.0260507
GO:1904377	positive regulation of protein localization to cell periphery	Rer1/Acsl3/Pgrmc1	0.000992058	0.0331287	0.026265
GO:0090083	regulation of inclusion body assembly	Dnaja4/Psmc6	0.00110497	0.0340235	0.0269744
GO:0007018	microtubule-based movement	Ift122/Dnaja1/Ttc21b/Wdr35/Atp1a4/Slc9c1	0.00111065	0.0340235	0.0269744
GO:0070972	protein localization to endoplasmic reticulum	Sec62/Rer1/Gbf1	0.00111148	0.0340235	0.0269744
GO:0065004	protein-DNA complex assembly	Psmc6/Cand1/Hat1/Nap1l1	0.00115506	0.0344019	0.0272744
GO:2000179	positive regulation of neural precursor cell proliferation	Nap1l1/Gnai2/Wdr62	0.00132998	0.0382147	0.0302972
GO:0007213	G protein-coupled acetylcholine receptor signaling pathway	Gnai2/Stim1	0.00135242	0.0382147	0.0302972
GO:0006089	lactate metabolic process	Mtch2/Ldha	0.00148517	0.0409164	0.0324392
GO:0006091	generation of precursor metabolites and energy	Hk1/Mtch2/Hmgcs2/Ldha/Pgam1/Sdha	0.00162678	0.0437246	0.0346656
GO:0042026	protein refolding	Dnaja1/Dnaja4	0.00176854	0.0464031	0.0367891
Cellular Component
ID	Description	geneSymbols	pvalue	p.adjust	qvalue
GO:0008250	oligosaccharyltransferase complex	Rpn2/Ddost/Stt3a/Mlec/Rpn1	1.99621e-10	2.81466e-08	2.01722e-08
GO:0005741	mitochondrial outer membrane	Pgrmc1/Agpat4/Hk1/Cyb5b/Mtch2/Acsl3	1.43943e-05	0.000685729	0.000491452
GO:0140534	endoplasmic reticulum protein-containing complex	Rpn2/Ddost/Stt3a/Mlec/Rpn1	2.7104e-05	0.000685729	0.000491452
GO:0005838	proteasome regulatory particle	Psmc6/Psmd2/Psmd11	2.84508e-05	0.000685729	0.000491452
GO:0019867	outer membrane	Pgrmc1/Agpat4/Hk1/Cyb5b/Mtch2/Acsl3	2.918e-05	0.000685729	0.000491452
GO:0031968	organelle outer membrane	Pgrmc1/Agpat4/Hk1/Cyb5b/Mtch2/Acsl3	2.918e-05	0.000685729	0.000491452
GO:0022624	proteasome accessory complex	Psmc6/Psmd2/Psmd11	3.68118e-05	0.000741494	0.000531418
GO:0030990	intraciliary transport particle	Ttc21b/Wdr35/Ift122	4.6641e-05	0.000822047	0.000589149
GO:0005635	nuclear envelope	Eif5a/Hacd3/Ipo5/Pgrmc2/Ipo7/Cse1l/Surf4	0.000168624	0.00264177	0.00189332
GO:0008540	proteasome regulatory particle, base subcomplex	Psmc6/Psmd2	0.000429443	0.00550468	0.00394512
GO:0030126	COPI vesicle coat	Copa/Copb2	0.000429443	0.00550468	0.00394512
GO:0000502	proteasome complex	Psmc6/Psmd2/Psmd11	0.00064903	0.0076261	0.00546551
GO:0030663	COPI-coated vesicle membrane	Copa/Copb2	0.000877521	0.00951773	0.00682122
GO:0005793	endoplasmic reticulum-Golgi intermediate compartment	Surf4/Rer1/Gbf1	0.00123072	0.0123951	0.00888338
GO:1905369	endopeptidase complex	Psmc6/Psmd2/Psmd11	0.00141422	0.0132937	0.00952739
GO:0030137	COPI-coated vesicle	Copa/Copb2	0.00274632	0.024202	0.0173452
GO:1905368	peptidase complex	Psmc6/Psmd2/Psmd11	0.00385813	0.0319998	0.0229338
GO:1990204	oxidoreductase complex	Cyb5b/Sdha/Ldha	0.00441719	0.0346013	0.0247982
GO:0030660	Golgi-associated vesicle membrane	Copa/Copb2	0.00636204	0.047213	0.0338369
