# Supplementary material for: Formation of a complex between TMEM217 and the sodium-proton exchanger SLC9C1 is crucial for mouse sperm motility and male fertility
Source: Proc Natl Acad Sci U S A. 2025 Oct 15;122(42):e2513924122. doi: 10.1073/pnas.2513924122 (PMC12557800; doi:10.1073/pnas.2513924122)
Supplement: Supplementary file 4 — Dataset S03 (XLSX) [file pnas.2513924122.sd03.xlsx]

## Sheet: Dataset S3
Dataset S3. Proteins detected by nanoLC-MS/MS analysis of mature spermatozoa.
	Log2 protein quantities (sperm lysate)
Symbol	WT#1	WT#2	WT#3	KO#1	KO#2	KO#3	mean_WT	mean_KO	log2FC	pval
HBB-B2	19.9447	19.8655	17.9194	0	0	0	19.2432	0	19.2432	0.00118239
PSMD8	15.8329	19.2863	13.9731	0	0	0	16.3641	0	16.3641	0.00892775
CRISP4	15.4887	15.2492	15.5858	0	0	0	15.4412	0	15.4412	4.19658e-05
WDFY1	14.9408	16.5776	14.5828	0	0	0	15.367	0	15.367	0.0015928
TMEM65	13.7016	16.3907	13.9902	0	0	0	14.6942	0	14.6942	0.00334773
SPINK13	13.8796	15.8783	13.9277	0	0	0	14.5619	0	14.5619	0.00203784
XPR1	13.2548	16.7432	12.957	0	0	0	14.3183	0	14.3183	0.00712958
SLC9C1	10.9619	17.6074	13.2227	0	0	0	13.9307	0	13.9307	0.0190512
TM4SF4	14.6501	12.8226	14.2394	0	0	0	13.904	0	13.904	0.00158124
MROH9	12.4244	15.267	13.676	0	0	0	13.7891	0	13.7891	0.00353924
IDNK	13.7023	13.2416	12.7753	0	0	0	13.2397	0	13.2397	0.000408289
LY6G6C	12.1425	13.3836	13.765	0	0	0	13.097	0	13.097	0.00139573
RBM15	13.0764	14.3673	11.8118	0	0	0	13.0852	0	13.0852	0.00316331
PATE2	11.7728	14.1491	12.8856	0	0	0	12.9359	0	12.9359	0.00280417
IKBKB	9.36704	15.1823	12.0075	0	0	0	12.1856	0	12.1856	0.0185054
TCTN3	11.0831	13.0814	11.9006	0	0	0	12.0217	0	12.0217	0.00231993
ASRGL1	24.9599	23.247	24.1637	19.3781	18.6646	17.259	24.1235	18.4339	5.68961	0.00243351
ADCY10	15.2571	19.1104	16.3595	12.9807	11.5765	12.6166	16.909	12.3913	4.51772	0.0454509
SERPINA1E	18.0141	17.5695	19.0051	15.3228	13.075	14.3544	18.1962	14.2507	3.94547	0.0105069
CA3	14.9796	16.7912	18.0106	14.6447	11.6874	13.1072	16.5938	13.1464	3.44735	0.0483425
GLO1	18.0624	19.8152	17.2946	16.7805	15.0469	14.4983	18.3907	15.4419	2.94876	0.0441891
MB	14.0279	14.5739	14.1382	11.9405	11.9497	10.8949	14.2467	11.595	2.65165	0.0074212
MS4A14	20.1226	20.5143	19.5514	18.649	18.0834	19.1234	20.0628	18.6186	1.44419	0.0247064
ARRDC5	19.9115	19.2208	19.4566	18.2796	17.618	18.8564	19.5297	18.2513	1.27831	0.0492883
DEFB22	22.6277	22.3348	21.8491	21.1262	21.4552	21.048	22.2705	21.2098	1.06075	0.0246346
ALAD	19.9033	20.0787	19.6471	18.6463	18.8054	19.1545	19.8764	18.8687	1.00766	0.00732179
CHKB	17.4999	17.8596	17.3675	16.9325	16.4491	16.4088	17.5757	16.5968	0.97888	0.0123457
ABCC12	18.6347	18.9183	18.4349	18.0858	17.5842	17.4494	18.6626	17.7064	0.95619	0.0193459
TBCD	18.4129	18.7207	18.4037	17.9046	17.8663	17.6245	18.5124	17.7985	0.71394	0.00684359
FARS2	14.7956	15.068	14.4984	15.5365	15.6617	15.3374	14.7873	15.5118	-0.72451	0.0283192
HGH1	15.845	15.7156	16.1668	17.015	16.5501	16.4732	15.9091	16.6794	-0.770328	0.0255185
TMEM270	15.1959	14.8633	15.4522	15.9253	16.1812	15.8515	15.1705	15.986	-0.815529	0.0223631
ACAD8	17.6961	18.163	17.1919	19.0192	18.7196	18.3559	17.6837	18.6982	-1.01453	0.0473498
PFDN2	15.6197	14.9401	15.1171	16.046	16.1583	16.5282	15.2256	16.2442	-1.01855	0.0185723
EPS8L1	13.5809	13.4333	13.2501	14.1497	14.5528	14.6651	13.4214	14.4559	-1.03443	0.00840937
YWHAB	16.9113	16.6181	16.8226	17.3892	18.3184	17.7623	16.784	17.8233	-1.03926	0.050226
REEP5	15.9203	15.3857	15.0681	16.5007	17.02	16.0446	15.4581	16.5218	-1.06372	0.0481663
CRYL1	16.5299	16.087	16.3134	17.568	16.981	17.8814	16.3101	17.4768	-1.16671	0.0304304
CLU	21.3484	21.9042	21.5104	23.5319	22.5023	22.6531	21.5877	22.8958	-1.30807	0.036383
ITSN1	12.7772	12.7128	13.6835	14.8652	13.8819	14.5054	13.0578	14.4175	-1.35964	0.0333087
AZGP1	16.9951	17.5974	17.749	19.5618	18.6803	18.8324	17.4472	19.0248	-1.57767	0.0121663
HMGCS2	15.8751	15.385	14.7917	16.4438	17.1762	17.336	15.3506	16.9853	-1.63473	0.0177581
TBC1D17	15.1761	13.9728	13.7978	15.3701	16.0623	16.5491	14.3156	15.9938	-1.67824	0.0411016
DPEP1	14.6952	15.487	14.4816	16.8895	16.6887	16.145	14.8879	16.5744	-1.68645	0.0136882
TPM4	16.014	16.0577	15.2573	18.1878	17.2325	17.0923	15.7763	17.5042	-1.72793	0.0184873
NUDCD1	14.1486	14.3184	13.2473	15.6418	15.7914	15.6462	13.9048	15.6931	-1.7883	0.0305623
SERPINA1B	18.4287	18.259	18.8396	20.6211	19.9555	20.41	18.5091	20.3289	-1.81983	0.00237631
GALK2	14.3013	13.0827	13.0193	14.7227	16.4463	15.3374	13.4678	15.5021	-2.03437	0.037649
BOLA1	18.6438	17.6785	17.435	19.4342	20.9395	19.5198	17.9191	19.9645	-2.04539	0.032068
NDRG1	15.1692	14.6613	13.7221	15.764	17.2156	16.7207	14.5175	16.5668	-2.04921	0.027037
ENTPD2	16.8186	15.8472	16.1635	17.8014	18.851	18.6742	16.2764	18.4422	-2.16579	0.00776149
CTXND2	15.899	16.6835	16.2936	19.2683	18.135	18.1835	16.292	18.5289	-2.2369	0.0110105
PTER	13.1787	12.791	11.8939	14.5901	15.3744	15.0254	12.6212	14.9966	-2.37544	0.010203
CES1B	16.8717	16.5524	17.4925	20.2928	18.9014	20.1812	16.9722	19.7918	-2.81962	0.00957427
PGM2	14.2711	12.261	12.7214	15.5903	16.5497	16.3584	13.0845	16.1661	-3.08158	0.0214824
TPD52	16.3919	17.7785	15.68	20.7296	22.2871	19.735	16.6168	20.9172	-4.30046	0.0120729
RIC8A	0	0	0	11.5521	12.7441	10.062	0	11.4527	-11.4527	0.0045577
GUCY1A1	0	0	0	11.1049	12.352	11.0682	0	11.5084	-11.5084	0.00134145
TGOLN2	0	0	0	12.1885	11.8539	11.2591	0	11.7672	-11.7672	0.000533087
TRIM16	0	0	0	11.4175	14.1215	12.2666	0	12.6019	-12.6019	0.00398968
IMPA2	0	0	0	12.9617	13.1299	12.2424	0	12.778	-12.778	0.000453339
KANK3	0	0	0	13.0147	12.3871	13.0773	0	12.8263	-12.8263	0.000295064
L3HYPDH	0	0	0	12.9933	13.449	12.1438	0	12.862	-12.862	0.000882949
BDH2	0	0	0	13.5238	13.4411	12.916	0	13.2936	-13.2936	0.000204871
P4HA2	0	0	0	12.9963	13.962	12.9958	0	13.318	-13.318	0.000583999
IKBIP	0	0	0	13.5729	13.1618	13.306	0	13.3469	-13.3469	8.13824e-05
ZFAND6	0	0	0	13.0168	13.9887	13.6231	0	13.5429	-13.5429	0.000437674
LRATD2	0	0	0	12.8221	13.8323	13.9894	0	13.5479	-13.5479	0.000728051
STK3	0	0	0	12.5022	14.2533	13.9635	0	13.573	-13.573	0.00159019
DPH6	0	0	0	13.1109	14.5001	14.2269	0	13.946	-13.946	0.000927056
CYP2S1	0	0	0	14.0034	14.3174	14.5561	0	14.2923	-14.2923	0.000125374
ST6GAL1	0	0	0	14.8486	14.1856	13.8952	0	14.3098	-14.3098	0.000388538
COMMD7	0	0	0	14.4223	14.9239	13.949	0	14.4317	-14.4317	0.00038018
UGT1A6	0	0	0	14.777	16.0183	14.9704	0	15.2552	-15.2552	0.000638297
DIABLO	0	0	0	16.65	15.4682	14.8708	0	15.663	-15.663	0.00111203
CPN2	13.356	13.341	14.0701	15.3108	15.5713	14.2261	13.589	15.0361	-1.44705	0.0511844
UBA1Y	18.1167	17.4664	17.2055	16.534	16.4652	16.4137	17.5962	16.471	1.12523	0.0512575
FMO3	15.4254	14.3106	13.3225	16.1042	17.117	16.3146	14.3528	16.512	-2.15911	0.0512661
F13A1	15.6822	16.4798	15.7441	16.9659	17.1107	16.5135	15.9687	16.8634	-0.89466	0.052348
ITIH4	15.3441	16.4955	15.2349	17.3868	16.4544	17.6743	15.6915	17.1718	-1.48032	0.0539615
UBL4A	18.6405	18.8843	18.4571	18.0024	17.892	17.1115	18.6606	17.6686	0.991986	0.0542084
HDHD3	19.2929	19.8488	18.2543	17.5551	18.0699	16.9549	19.132	17.5266	1.60538	0.0544439
OSGEP	14.9459	14.2415	13.8433	15.4459	15.712	15.5853	14.3436	15.5811	-1.23749	0.054788
NAMPT	18.0285	18.737	17.8747	17.1919	17.6973	16.8484	18.2134	17.2459	0.967535	0.0561176
LYRM7	17.7776	18.67	17.8995	17.1918	17.3789	16.9016	18.1157	17.1574	0.958264	0.0561835
COL12A1	12.355	12.6795	10.7386	14.2762	13.3369	14.2821	11.9243	13.9651	-2.04072	0.0566472
4933416I08RIK	15.094	16.3099	16.2616	14.7895	14.1954	12.8107	15.8885	13.9319	1.95662	0.0585331
NQO1	16.6602	14.9615	14.686	16.9325	17.9719	19.757	15.4359	18.2205	-2.78455	0.0585457
GSTA4	15.7604	13.7342	14.3681	16.0572	17.1866	16.5471	14.6209	16.5969	-1.97602	0.0602652
MME	20.8277	20.501	19.6932	21.1505	21.6169	21.6247	20.3406	21.464	-1.12339	0.061217
GSTM2	19.7061	18.6731	19.9503	20.2714	21.3911	20.6623	19.4431	20.775	-1.33181	0.0613999
BCAM	15.5289	15.9736	16.0753	16.3276	16.6969	16.2532	15.8593	16.4259	-0.566614	0.0615066
EEA1	15.0042	15.4014	13.6757	15.6102	16.6996	17.0008	14.6938	16.4369	-1.74313	0.0628729
KRT7	17.0648	17.1792	16.2453	18.2098	19.2977	20.902	16.8298	19.4698	-2.64008	0.0632455
PSMA1	20.1787	21.534	20.2201	18.8893	19.1064	19.5234	20.6443	19.173	1.47129	0.0641838
CBR2	16.512	16.0764	15.275	16.9611	18.0079	16.8349	15.9545	17.268	-1.3135	0.0646743
PIN4	14.6704	14.0848	14.1612	15.0179	14.9439	14.9312	14.3055	14.9643	-0.658857	0.0668338
PSMB5	21.0679	20.619	20.6086	20.2784	20.1414	19.4495	20.7652	19.9565	0.808706	0.0669162
CDKN1B	13.0022	13.0805	11.7418	13.486	14.1204	14.303	12.6082	13.9698	-1.36165	0.0677251
TAGLN	20.1791	15.8386	18.1789	21.0517	22.1053	23.0245	18.0655	22.0605	-3.99501	0.068172
CUTA	17.9104	18.1991	17.6881	18.3051	18.5102	18.41	17.9325	18.4084	-0.475895	0.0689546
PTPN6	16.2754	15.8928	15.9939	16.3788	16.518	16.3482	16.054	16.415	-0.360962	0.0696413
PDIA4	20.5316	20.3803	18.6292	21.0526	22.8741	24.2655	19.847	22.7307	-2.8837	0.0701883
SERPINA1D	19.3572	19.7467	19.1149	18.5592	16.4994	16.9072	19.4063	17.3219	2.08438	0.0703775
FANK1	20.1108	18.9651	16.9814	16.1939	15.1107	16.0231	18.6858	15.7759	2.90986	0.0720745
CRABP2	16.2284	14.9474	14.8121	16.3119	17.2986	16.4988	15.3293	16.7031	-1.37378	0.0736893
AKR1C13	17.0471	17.1483	16.9725	18.0862	20.2635	19.3573	17.056	19.2357	-2.17971	0.0737207
RMDN1	18.7074	18.2577	18.5099	19.1971	19.0348	18.6845	18.4917	18.9722	-0.480498	0.0751347
PFKL	17.6057	17.5645	15.9104	18.3766	19.7554	18.2591	17.0269	18.797	-1.77019	0.0755226
RENBP	13.1192	11.0619	13.1701	14.6954	15.0308	13.9416	12.4504	14.5559	-2.10553	0.0756809
HP	14.2703	13.6258	15.0346	15.4294	15.7073	15.7367	14.3102	15.6245	-1.31426	0.0767451
PSMB7	15.1326	17.6352	15.9897	14.6529	13.2256	14.3226	16.2525	14.067	2.18547	0.0767796
CCT5	21.8658	22.1623	20.6119	19.6527	20.7302	20.0277	21.5467	20.1369	1.4098	0.0783304
SERPINA3N	14.4629	15.4224	15.4587	16.9455	15.637	16.2963	15.1147	16.2929	-1.17824	0.0789383
AKAP1	13.6517	13.2797	10.5332	14.177	15.4217	17.3217	12.4882	15.6401	-3.15187	0.0790944
GALK1	15.9717	15.9714	14.8756	16.3512	17.2594	16.4955	15.6062	16.702	-1.09578	0.0805654
PRSS47	15.92	17.3855	15.8224	15.4286	13.9579	15.0487	16.376	14.8117	1.56429	0.0812743
CRP	15.901	16.7736	16.5002	17.7209	19.6927	21.2461	16.3916	19.5532	-3.16163	0.0822491
ZNRD2	16.4557	16.9691	16.0684	15.6634	15.977	14.8222	16.4977	15.4875	1.01018	0.0845112
F11R	14.8856	13.425	13.4598	15.0165	15.7785	15.1081	13.9235	15.301	-1.37759	0.0848416
PSD3	13.1792	15.8175	13.6778	12.4301	11.5769	11.5375	14.2248	11.8482	2.37667	0.0854675
PBP2	18.9595	19.9264	19.3462	18.5892	18.4255	18.6368	19.4107	18.5505	0.860179	0.0854738
PRDX6	19.8628	20.0635	21.531	19.1052	19.5197	18.3445	20.4857	18.9898	1.49595	0.0863253
PTGIS	14.5552	15.1677	12.6867	15.0022	17.6023	17.8058	14.1366	16.8034	-2.66684	0.0873895
UBE4A	17.5569	19.0073	17.7369	17.387	16.6605	16.4073	18.1003	16.8183	1.28208	0.0886562
RSPRY1	15.1292	17.7501	14.5314	12.1406	13.4007	13.5548	15.8036	13.032	2.77155	0.0899837
WBP2NL	17.4058	18.4377	18.2399	17.3722	17.2495	16.8236	18.0278	17.1484	0.879359	0.0899871
TRIP12	10.4548	17.2778	9.42013	9.62847	0	0	12.3842	3.20949	9.17475	0.0904383
EFHD2	12.0152	14.2839	13.94	15.0958	15.9089	15.2456	13.413	15.4168	-2.00376	0.0917953
UBFD1	17.344	16.3125	15.4538	18.1866	18.0086	17.5872	16.3701	17.9275	-1.55739	0.0924877
PLAA	18.0992	19.5912	19.3897	17.9006	17.9812	16.1845	19.0267	17.3554	1.67126	0.0929517
OXNAD1	17.3645	17.9037	17.1549	16.6743	16.4	14.9781	17.4744	16.0175	1.45689	0.0931986
ENDOD1	17.8143	16.5802	16.5172	18.139	18.4188	17.8962	16.9706	18.1513	-1.18076	0.0943711
PYCARD	15.5671	15.7556	15.0476	17.2776	18.0776	16.0244	15.4568	17.1265	-1.66971	0.0946518
DAG1	14.3041	15.8023	14.0735	13.0302	13.1144	13.3598	14.7266	13.1681	1.55848	0.0981528
STEAP3	13.0582	12.4712	13.4979	13.9742	15.3844	13.7416	13.0091	14.3668	-1.35764	0.100384
TXNDC8	16.8013	17.1914	18.1339	16.1774	16.3168	16.2358	17.3755	16.2433	1.13221	0.101964
SLC35F2	19.6129	18.4125	18.3095	19.2495	20.1579	20.6952	18.7783	20.0342	-1.25596	0.10205
MANF	19.057	19.2819	18.7776	18.5703	17.9387	18.7246	19.0388	18.4112	0.627649	0.103764
HIBADH	24.3593	23.5048	20.9042	21.453	20.1783	18.8536	22.9228	20.1616	2.76115	0.104268
SCAI	10.5937	16.2945	10.6149	0	0	10.4404	12.501	3.48014	9.02089	0.104702
TMEM59	12.3798	10.5078	10.3414	12.7569	13.015	12.9613	11.0763	12.9111	-1.83474	0.104853
PCOLCE	10.3999	13.9604	11.5526	14.7518	14.5785	15.266	11.9709	14.8654	-2.89447	0.104951
HSPA12A	10.1096	0	0	11.9093	13.4358	13.0073	3.36985	12.7841	-9.41428	0.105257
GFUS	18.0006	17.6895	17.0082	18.1945	18.4333	18.4275	17.5661	18.3518	-0.785695	0.10692
SLC12A2	0	10.9971	0	14.9319	13.2654	12.8722	3.66571	13.6898	-10.0241	0.10775
MCCC1	18.3286	18.3883	17.4022	18.4673	20.7378	20.6596	18.0397	19.9549	-1.91525	0.108128
GANC	12.7675	13.4261	10.315	13.9158	15.1615	14.7704	12.1695	14.6159	-2.44638	0.108683
SELENOW	11.9156	18.7546	12.0236	12.0526	0	0	14.2313	4.01753	10.2137	0.109223
GRK4	16.308	17.1254	17.6598	15.8625	14.5202	16.3869	17.0311	15.5899	1.44122	0.109348
YARS2	14.6332	15.1568	14.4884	16.1291	15.3227	15.1488	14.7594	15.5335	-0.774068	0.110325
SPATA6	11.3558	19.8567	11.8874	12.132	0	0	14.3666	4.04401	10.3226	0.111715
GM5134	17.4615	15.5997	15.3289	0	13.1284	0	16.13	4.37614	11.7539	0.111954
PRKAG1	13.9303	13.5146	12.4285	14.1733	14.8592	14.2003	13.2911	14.411	-1.11987	0.112999
KLHL10	17.4161	19.8957	16.9701	16.7514	15.91	14.7671	18.094	15.8095	2.28451	0.11376
CAPG	18.1021	15.9997	16.5128	17.9022	18.3882	20.4376	16.8715	18.9093	-2.03783	0.11461
DCST2	15.5071	16.0999	15.0107	15.2805	13.9567	14.2624	15.5393	14.4999	1.03938	0.11466
ATP6V1B2	13.556	19.9301	13.2947	0	13.437	0	15.5936	4.47899	11.1146	0.115053
PMPCB	16.7948	20.0532	16.4168	15.137	16.0415	13.3797	17.7549	14.8527	2.90217	0.115349
PFDN1	13.956	14.2901	14.2186	14.4811	15.3288	14.624	14.1549	14.8113	-0.656418	0.115474
STX2	16.9296	18.294	18.6066	16.4143	16.728	16.6663	17.9434	16.6029	1.34051	0.116713
GM4787	20.3993	21.239	20.2092	20.2673	19.6522	19.5306	20.6158	19.8167	0.799135	0.116769
LDHD	20.5467	20.5963	18.588	20.4599	22.72	22.2537	19.9103	21.8112	-1.90086	0.117502
PSENEN	14.7301	13.0663	14.7538	16.0451	15.5927	15.0187	14.1834	15.5522	-1.36876	0.11778
MTRES1	17.3288	16.0487	16.5991	18.1102	17.4352	17.2265	16.6589	17.5907	-0.931778	0.117974
BAG1	21.1685	19.2968	19.973	21.5045	21.7645	21.4101	20.1461	21.5597	-1.41362	0.117979
UQCC2	16.3462	16.2962	15.9998	15.2461	15.9488	14.688	16.214	15.2943	0.919747	0.118092
H2-AB1	11.977	0	0	14.2179	15.6036	12.9917	3.99234	14.2711	-10.2788	0.118877
EIF4B	15.5927	13.8923	14.3456	16.0891	15.9582	15.6436	14.6102	15.897	-1.28678	0.119065
ITGB3	11.5286	0	0	12.5447	14.9212	13.655	3.84288	13.707	-9.86407	0.119947
PZP	18.5276	18.5112	18.773	20.2683	18.923	20.6478	18.604	19.9463	-1.34238	0.120769
PFN5	15.6674	18.3023	16.6696	15.6225	15.1243	14.3171	16.8798	15.0213	1.85848	0.120858
TTR	18.0869	18.289	18.8841	19.629	18.7317	19.0093	18.42	19.1233	-0.703308	0.121084
NT5C	15.7978	15.4147	14.8857	16.2401	16.8444	15.6374	15.3661	16.2407	-0.874603	0.121273
TMEM231	14.4642	14.0534	14.4074	14.7901	14.4899	14.5935	14.3083	14.6245	-0.316177	0.121372
IBA57	18.4919	18.5216	17.8752	17.6283	18.1116	17.3691	18.2963	17.703	0.593279	0.121773
GOPC	13.4243	13.8103	11.3166	0	10.9481	0	12.8504	3.64937	9.20102	0.122181
PRODH	18.0448	19.0257	17.8231	19.1101	19.5099	18.9458	18.2979	19.1886	-0.890748	0.122403
ARF2	12.9872	13.168	12.0811	12.9678	14.1298	14.3211	12.7454	13.8063	-1.06084	0.12463
FAM234A	13.7062	13.9505	14.1764	14.0956	15.0292	14.6379	13.9444	14.5875	-0.643184	0.125377
TEX48	17.124	18.174	17.6164	16.8527	16.4094	17.3174	17.6382	16.8598	0.778333	0.125641
HDHD2	15.6804	19.3164	13.9791	0	14.3199	0	16.3253	4.7733	11.552	0.125641
CKMT1	14.1738	16.0014	13.9613	12.5779	0	0	14.7122	4.19264	10.5195	0.12568
NIF3L1	17.6048	19.0679	18.6324	17.874	17.1958	17.1484	18.435	17.4061	1.02894	0.125881
CLEC3B	13.3529	12.4383	13.0122	15.6063	15.2217	13.2412	12.9345	14.6897	-1.75524	0.126582
PRPSAP1	14.3879	18.5968	15.1935	14.0211	0	0	16.0594	4.6737	11.3857	0.126634
GAP43	12.1795	0	0	12.1346	15.0842	14.8565	4.05982	14.0251	-9.96529	0.12698
PRSS55	19.1139	19.7301	18.4555	18.2368	18.2442	18.0703	19.0998	18.1838	0.916078	0.127387
GADD45GIP1	12.124	0	0	14.5261	13.9807	14.1888	4.04134	14.2319	-10.1905	0.127589
FERMT3	11.6554	0	0	13.9656	13.4333	13.642	3.88512	13.6803	-9.79518	0.127613
OTUD4	11.0258	0	0	12.8316	13.0144	12.997	3.67526	12.9477	-9.2724	0.127661
CXADR	14.597	14.7284	14.3895	15.3671	16.7151	15.1881	14.5716	15.7568	-1.18515	0.127889
QSOX1	21.4746	22.1727	21.5573	21.5382	21.0102	21.0237	21.7349	21.1907	0.544167	0.128259
MRC1	15.3187	15.0161	14.6295	17.0083	16.8316	15.2093	14.9881	16.3497	-1.36161	0.128894
ATP6V1A	17.5961	20.3679	18.1416	16.2556	16.6794	17.0254	18.7019	16.6535	2.04839	0.129119
AS3MT	16.6686	16.8491	16.7768	16.4799	15.0343	14.6872	16.7649	15.4005	1.3644	0.129584
AKR1E2	17.2649	16.5738	17.4721	16.51	16.7666	16.0431	17.1036	16.4399	0.663687	0.130419
HSPB1	16.2608	16.4087	15.0699	16.7897	19.2532	17.1075	15.9131	17.7168	-1.80363	0.130473
SERPINB9	16.711	16.4646	15.9101	16.6481	17.2485	16.8949	16.3619	16.9305	-0.568586	0.131523
IGKV3-7	0	0	10.7301	13.7083	11.7454	11.1286	3.57671	12.1941	-8.61739	0.131859
CPD	16.3454	15.7481	16.1888	16.7195	16.8014	18.2459	16.0941	17.2556	-1.1615	0.131968
FAM186A	16.6209	18.3002	16.7337	15.8008	15.8468	16.0701	17.2183	15.9059	1.31238	0.133391
DDAH2	17.1641	16.1227	16.3329	17.2085	19.2067	17.4977	16.5399	17.971	-1.43106	0.134219
GATD3A	19.0581	20.2861	17.8301	17.6263	17.2539	17.1969	19.0581	17.359	1.69906	0.134275
COQ9	15.7595	13.6844	15.2069	16.2341	16.872	15.8152	14.8836	16.3071	-1.42349	0.13432
UGDH	15.1601	13.2255	13.893	15.7565	15.2338	15.2779	14.0929	15.4227	-1.32985	0.134639
JTB	16.9354	18.2007	15.4497	16.0908	14.4887	14.4517	16.8619	15.0104	1.85152	0.135944
OPLAH	18.5759	20.9465	20.1209	18.4221	18.0739	18.1807	19.8811	18.2256	1.65548	0.137194
AKAP14	16.2144	18.0459	16.4839	15.9894	15.2667	15.575	16.9147	15.6104	1.30436	0.137941
RGS3	10.2924	0	0	10.7358	12.4669	11.5311	3.43081	11.578	-8.14715	0.138057
LGALS9	11.4521	0	0	13.4756	13.742	10.9045	3.81737	12.7074	-8.88999	0.138794
ELOB	15.3329	18.7191	14.6201	15.4357	11.9813	11.2941	16.224	12.9037	3.32034	0.138903
CES2E	11.9042	0	0	12.8996	14.331	12.8925	3.96805	13.3744	-9.40635	0.139292
TPTE	16.0333	15.8607	16.2998	14.2437	0	0	16.0646	4.7479	11.3167	0.139887
SHROOM2	10.2793	0	0	11.1039	11.5784	11.9333	3.42644	11.5385	-8.1121	0.140833
SNCG	12.8534	0	0	12.9036	15.4753	14.4633	4.28447	14.2807	-9.99627	0.14103
FMO2	16.6746	17.2614	16.5352	17.3379	17.4739	17.1565	16.8238	17.3228	-0.498987	0.141318
NAPSA	15.5969	15.4662	16.3363	17.3728	15.9723	16.8378	15.7998	16.7277	-0.927853	0.141747
UBXN4	17.4657	18.0511	16.7801	16.7948	16.886	15.658	17.4323	16.4463	0.986066	0.14192
CYP27A1	12.1438	0	0	13.3975	14.5654	12.3463	4.04795	13.4364	-9.38847	0.143037
SGTA	19.8831	19.4077	19.5295	18.7394	19.506	19.0779	19.6068	19.1078	0.498998	0.143567
MAP2K6	13.1173	0	0	14.1262	15.1098	14.3709	4.37242	14.5356	-10.1632	0.145083
ICAM1	13.3747	0	0	13.7761	16.0049	14.375	4.45825	14.7186	-10.2604	0.145175
SOWAHB	11.3996	0	0	12.4899	12.5009	12.8918	3.79987	12.6275	-8.82765	0.145657
FCSK	13.5113	14.0664	12.6358	13.6582	15.204	14.6857	13.4045	14.5159	-1.11146	0.146157
INMT	18.1878	17.0298	17.2925	19.097	18.7911	17.6681	17.5034	18.5187	-1.01539	0.146205
SUSD2	15.3844	0	0	15.0248	17.395	18.0152	5.12815	16.8117	-11.6835	0.14652
CD59A	13.0511	15.9268	14.3395	13.2402	0	0	14.4391	4.41339	10.0258	0.146794
NAAA	14.6421	0	0	15.572	16.7186	15.9852	4.88069	16.0919	-11.2112	0.147817
MEAK7	16.44	16.8253	16.0867	16.0317	16.1466	15.2591	16.4507	15.8125	0.638202	0.147971
ITFG1	14.7621	14.3349	13.6344	14.9185	15.156	14.8444	14.2438	14.973	-0.729136	0.148524
PAPSS2	0	0	13.8697	15.4703	15.1729	14.9893	4.62324	15.2108	-10.5876	0.149037
ERLIN2	16.6817	20.1491	17.9969	16.5824	16.2343	15.3781	18.2759	16.0649	2.21094	0.149477
HADHB	20.5031	20.8334	18.6376	18.5496	18.5225	18.2624	19.9914	18.4448	1.54654	0.149759
DNAJA4	19.1396	20.2783	17.9171	17.7395	17.1255	18.0213	19.1117	17.6288	1.48288	0.149995
PFDN4	14.7766	13.669	13.4072	14.2547	15.0935	15.4562	13.9509	14.9348	-0.983858	0.150188
ALG3	12.6005	15.6176	13.9581	11.7721	12.2153	12.3469	14.0587	12.1115	1.94729	0.150635
CHM	14.5558	15.6929	14.7441	14.0513	14.7534	13.5624	14.9976	14.1224	0.875232	0.150678
STXBP2	17.7665	18.6519	17.532	17.3207	17.0824	17.272	17.9835	17.225	0.758452	0.150956
PCCA	17.764	18.8958	17.1713	18.104	20.261	20.3015	17.9437	19.5555	-1.61184	0.151098
AKTIP	0	12.7068	0	13.6043	13.5632	14.3191	4.23559	13.8288	-9.59324	0.151328
DHRS1	22.9997	19.831	20.3088	18.41	19.422	18.8328	21.0465	18.8882	2.15825	0.151514
MCMBP	12.2015	0	0	10.9479	14.513	13.5358	4.06716	12.9989	-8.93176	0.152093
LYPD8	18.9777	17.8101	18.1759	18.1581	17.1648	16.7742	18.3212	17.3657	0.95556	0.152122
SUCLG2	18.7875	19.0357	16.4261	19.4437	19.5391	20.6266	18.0831	19.8698	-1.78668	0.1522
PYGM	14.508	0	0	13.2521	16.4245	16.8065	4.83601	15.4944	-10.6584	0.152392
NBEAL1	0	12.2548	0	13.252	12.954	13.6364	4.08492	13.2808	-9.19588	0.152916
ST14	14.3361	14.8897	13.6994	13.9716	13.5846	12.8236	14.3084	13.4599	0.848463	0.15297
RFK	14.6212	16.3785	15.3398	16.6697	16.8416	16.1085	15.4465	16.5399	-1.09342	0.153044
CNTFR	14.1214	16.3342	13.4624	0	13.6751	0	14.6393	4.55837	10.081	0.153274
COQ3	14.5769	13.6515	12.7532	14.6228	15.0417	14.7827	13.6605	14.8157	-1.15521	0.153553
ATP13A4	19.1071	18.265	17.8751	17.6477	18.0573	17.0782	18.4157	17.5944	0.821351	0.153759
LUM	16.6572	14.9444	15.6621	17.9531	22.2316	17.2173	15.7545	19.134	-3.37942	0.153905
RAB19	13.7122	0	0	16.0856	13.4455	14.4501	4.57072	14.6604	-10.0897	0.154578
TMEM62	11.3911	13.304	11.7616	11.3548	0	0	12.1522	3.78494	8.36729	0.154703
POTEGL	17.3343	21.0534	17.2112	15.9455	15.4388	15.8385	18.533	15.7409	2.79203	0.15531
HSPA13	12.3333	0	0	13.2511	13.7956	12.7172	4.11111	13.2546	-9.14351	0.155401
ANKRD44	11.5027	0	0	12.0073	12.3792	12.7327	3.83424	12.3731	-8.53884	0.155438
P4HA1	13.1502	0	0	13.2679	14.8222	14.2115	4.38339	14.1005	-9.71715	0.155588
RPAP1	0	11.8521	0	11.4547	13.274	13.2225	3.9507	12.6504	-8.69971	0.155786
QPRT	12.9445	0	0	11.5657	15.5829	13.7598	4.31482	13.6361	-9.32131	0.155995
DKKL1	17.1769	16.9679	14.7527	15.4769	14.12	14.3558	16.2992	14.6509	1.64821	0.156005
CCDC186	12.3145	0	0	12.6701	13.3665	13.5968	4.10482	13.2111	-9.1063	0.156167
RABEPK	11.8727	0	0	12.8255	13.4809	11.7511	3.95757	12.6858	-8.72826	0.156177
FMO1	13.4342	0	0	13.1577	15.1718	14.7021	4.47808	14.3439	-9.86581	0.156177
BNIP1	14.2548	13.4737	12.0036	14.1547	15.336	14.446	13.244	14.6456	-1.40154	0.156179
PLPP6	13.8785	16.3143	13.436	13.0296	12.2897	12.5066	14.5429	12.6087	1.93427	0.156819
ART3	21.3424	21.4773	19.8721	18.4438	20.7754	18.4507	20.8973	19.2233	1.67395	0.157345
ZDHHC11	15.8121	17.8425	15.3631	15.6267	14.6024	13.8379	16.3392	14.689	1.65024	0.157668
NENF	15.7704	13.8898	12.0858	15.4905	16.6724	16.363	13.9153	16.1753	-2.25994	0.157988
PIP5KL1	15.1093	17.3454	15.6733	15.6908	13.3996	14.0837	16.0427	14.3914	1.6513	0.158834
SERPINF2	16.4231	19.2884	17.9932	21.5587	18.29	20.4626	17.9016	20.1038	-2.20219	0.159074
LY6F	11.1734	18.1663	14.0549	0	14.0132	0	14.4649	4.67106	9.7938	0.159248
CFD	16.5072	15.7504	16.2058	17.4338	16.2229	17.1056	16.1545	16.9208	-0.766316	0.159398
TANGO2	15.0802	13.3978	14.0311	14.9577	15.7574	14.8895	14.1697	15.2015	-1.03179	0.159936
ADGRG6	11.6516	13.5784	11.7681	12.5763	15.4002	14.4889	12.3327	14.1551	-1.82246	0.160181
IGHG1	14.4722	15.0912	15.254	16.8609	15.9062	15.1483	14.9391	15.9718	-1.03268	0.160837
SCRN1	13.9531	0	0	14.3271	15.105	14.9003	4.65103	14.7775	-10.1264	0.161058
TACSTD2	13.5421	11.9827	13.5514	13.3657	14.4313	14.7695	13.0254	14.1888	-1.16342	0.161173
ACAA1A	16.2444	17.5352	15.7941	17.2493	17.3684	18.2527	16.5245	17.6235	-1.09894	0.16123
CAVIN1	15.4987	14.7031	13.8125	15.0371	15.9658	17.3002	14.6714	16.101	-1.42959	0.16133
ITGAV	14.4173	13.1834	12.0987	13.7421	15.7377	14.7899	13.2331	14.7566	-1.52345	0.161363
KIF9	14.8906	19.4593	13.8904	15.5837	0	0	16.0801	5.19456	10.8855	0.161808
FNTA	15.9711	17.1272	16.0084	16.0542	15.531	14.9914	16.3689	15.5255	0.843338	0.162046
HPGD	13.3572	0	0	13.6796	14.9115	13.4956	4.45241	14.0289	-9.57649	0.163197
PON3	12.7364	0	0	12.679	14.0636	13.3904	4.24547	13.3777	-9.13221	0.163308
IRF2BPL	17.7986	15.8743	18.09	0	0	16.4682	17.2543	5.48941	11.7649	0.16339
ACYP2	16.1115	16.8377	16.187	17.2165	16.6789	16.7349	16.3787	16.8768	-0.498042	0.163553
COQ4	12.9537	0	0	13.8202	14.325	12.5536	4.3179	13.5663	-9.24836	0.163682
HTT	18.4234	19.7833	17.0997	16.8395	16.9258	16.579	18.4354	16.7814	1.65401	0.164137
STARD6	14.3799	19.1956	19.0889	15.0871	12.914	14.8555	17.5548	14.2855	3.26929	0.164447
FERMT2	15.9277	0	0	14.9842	18.031	16.6964	5.30923	16.5705	-11.2613	0.16479
CTBP1	14.6982	16.8694	13.9813	0	0	14.6166	15.183	4.87219	10.3108	0.164952
CLDND2	15.9674	14.786	14.8263	14.5201	0	0	15.1932	4.84004	10.3532	0.165025
P3H1	13.2934	0	0	12.9033	14.9337	13.7011	4.43114	13.846	-9.41487	0.165416
EHBP1L1	13.3328	0	0	13.2842	14.3147	14.2015	4.44427	13.9335	-9.48921	0.165616
PSMB1	17.3381	20.7921	17.7212	16.4499	16.4419	16.0003	18.6171	16.2974	2.31978	0.16564
GUK1	15.8812	14.498	15.3475	15.9354	16.687	15.6953	15.2422	16.1059	-0.863648	0.166112
CTDP1	0	11.746	0	12.6972	12.5874	11.4201	3.91532	12.2349	-8.31959	0.166187
MDP1	16.6187	15.3253	15.385	16.866	16.8064	16.2412	15.7763	16.6379	-0.861532	0.166556
SFR1	13.1949	0	0	13.2286	13.9736	14.0194	4.39829	13.7405	-9.34226	0.167193
COPZ2	14.3209	14.0297	12.0061	14.1895	15.1191	15.5166	13.4522	14.9417	-1.48949	0.167359
FASTKD2	14.6433	17.803	14.3444	13.7552	13.1168	12.9962	15.5969	13.2894	2.30746	0.167516
ALDH1L1	13.4247	12.9853	12.2526	14.9839	13.6416	13.2786	12.8875	13.968	-1.08049	0.167965
NDUFAF3	13.315	13.9222	13.1097	13.678	14.4124	13.9074	13.449	13.9993	-0.550328	0.168055
DCAF10	0	0	12.0739	13.4213	12.3388	11.7047	4.02464	12.4883	-8.46366	0.168336
PHKA2	0	0	13.4508	13.913	14.0222	13.9932	4.4836	13.9761	-9.49254	0.168445
GLMN	18.2719	19.5319	18.2971	18.0082	17.9708	17.5713	18.7003	17.8501	0.850174	0.168485
PRSS45	18.2287	19.7228	18.5724	18.4342	17.9684	17.1278	18.8413	17.8435	0.997841	0.16901
P2RX2	15.1821	15.3035	14.7681	14.865	14.6756	14.7237	15.0846	14.7547	0.329828	0.169387
FKBP15	11.4372	15.0221	10.7622	0	0	12.2461	12.4072	4.08204	8.32515	0.169537
1700093K21RIK	16.4195	17.0832	15.185	15.8695	14.5161	14.7589	16.2292	15.0482	1.18106	0.170054
ITGA7	15.6251	0	0	13.4237	17.9456	16.3365	5.20838	15.9019	-10.6935	0.170161
HTRA2	17.7864	18.9376	19.1384	20.1442	19.8507	18.8013	18.6208	19.5987	-0.97795	0.170623
CHMP6	12.6066	16.2996	13.8745	14.0258	0	0	14.2602	4.67525	9.58499	0.171406
SFXN1	16.9533	15.2876	16.1342	18.0421	21.1097	16.8674	16.1251	18.6731	-2.548	0.171528
GDPD4	18.4325	20.7095	19.2245	20.0553	21.4154	20.9702	19.4555	20.8136	-1.35813	0.171579
ITGA5	15.3167	0	0	12.8838	17.4582	16.1939	5.10556	15.512	-10.4064	0.171676
PPP6R3	17.7412	18.74	17.2087	17.2833	17.1588	16.5439	17.8966	16.9953	0.901284	0.172359
ENTPD6	17.5673	18.6982	17.1568	17.072	17.0362	16.537	17.8074	16.8817	0.925739	0.172546
AGPAT2	16.5724	17.4367	16.1529	16.1219	15.2042	16.3029	16.7207	15.8763	0.844336	0.172911
PSMA7	19.5649	18.9724	17.9574	19.5543	19.5804	20.1762	18.8316	19.7703	-0.938698	0.173027
CHMP2A	13.3552	0	0	12.9115	13.6813	14.3898	4.45175	13.6609	-9.20912	0.173373
PTPA	21.5588	21.3986	20.4379	20.9106	20.1284	20.1634	21.1318	20.4008	0.730961	0.173389
GMPPB	15.1706	16.8264	14.893	16.5523	16.9541	17.0562	15.63	16.8542	-1.22421	0.173483
BBS1	11.4637	15.8637	13.9767	13.711	0	0	13.768	4.57033	9.1977	0.174804
TKFC	22.9481	21.4845	21.3143	21.8854	18.6003	19.2742	21.9156	19.92	1.99566	0.175018
RNF20	0	11.3633	0	10.8465	11.5916	12.2306	3.78775	11.5562	-7.76849	0.175431
ISG15	13.3329	0	0	12.8503	13.5834	14.2638	4.44429	13.5658	-9.12155	0.17555
LMBRD2	12.4984	0	0	12.1817	13.1289	12.8619	4.16613	12.7242	-8.55804	0.175772
DNAJC5G	14.2627	13.8042	14.4264	14.3366	14.5571	14.7201	14.1644	14.538	-0.373528	0.175973
PANK2	15.1558	16.1691	15.3969	15.0663	14.6539	15.1805	15.5739	14.9669	0.607067	0.176079
PRDX4	17.0683	18.2783	16.4152	15.3525	16.3778	16.6487	17.2539	16.1263	1.12759	0.176385
TXNDC2	18.9647	20.1938	18.138	19.6557	20.2427	22.0948	19.0988	20.6644	-1.56554	0.176646
CKM	18.2892	15.4793	18.4238	20.0305	19.7301	18.1881	17.3974	19.3162	-1.91882	0.176974
A930007A09RIK	14.6486	15.0963	15.0191	16.0817	15.0328	15.4535	14.9213	15.5227	-0.601334	0.177093
ADAM30	17.3523	16.2215	15.5376	16.0526	15.1608	14.0867	16.3705	15.1	1.27042	0.17753
SERPIND1	12.4926	11.24	14.9038	16.6261	14.1927	14.4456	12.8788	15.0881	-2.20931	0.177692
SPACA5	20.728	22.6121	20.4083	20.289	20.1356	19.2721	21.2495	19.8989	1.35054	0.17851
TRAPPC5	14.7437	15.1238	12.2853	16.1146	15.7527	15.6668	14.0509	15.8447	-1.79377	0.178675
CRIPT	0	0	16.3725	16.9136	16.677	16.0764	5.45749	16.5557	-11.0982	0.17876
ACSBG2	18.7927	20.6754	20.1998	19.0501	19.1375	18.1223	19.8893	18.7699	1.11936	0.178961
EPB41L2	15.0247	14.8113	13.3444	14.7753	18.1334	16.0552	14.3935	16.3213	-1.92785	0.179151
VWA5A	18.4609	17.5769	16.497	18.0037	21.3322	19.0368	17.5116	19.4576	-1.94603	0.179414
RAB13	14.2413	14.164	12.4724	0	13.5519	0	13.6259	4.51731	9.10861	0.179443
RNASE1	13.2743	16.1901	13.621	14.3674	0	0	14.3618	4.78912	9.57269	0.179826
ACE	24.037	22.1058	21.1507	20.4354	20.6751	21.1297	22.4311	20.7467	1.68442	0.180196
FUOM	14.5199	0	0	13.5716	15.0182	15.1758	4.83996	14.5885	-9.74853	0.180306
GGA1	0	0	13.3355	13.7149	13.7067	12.8235	4.44516	13.415	-8.96989	0.180566
PFN1	19.3443	20.2221	18.6408	19.9399	21.1161	20.0478	19.4024	20.3679	-0.965534	0.180758
HOOK2	13.1201	0	0	11.6521	14.4011	13.2158	4.37335	13.0897	-8.7163	0.180973
ATP6AP2	14.0655	13.4251	13.8406	13.587	13.4421	12.8018	13.7771	13.277	0.50007	0.181384
ENPP3	12.6321	13.5549	11.6757	15.1762	14.807	12.6435	12.6209	14.2089	-1.588	0.181937
PPAT	14.2091	0	0	14.6052	15.488	12.2365	4.73638	14.1099	-9.37355	0.182157
PROM2	19.9513	19.3462	19.152	19.8775	20.5108	19.7132	19.4832	20.0339	-0.550693	0.182765
CREG1	18.3515	19.9037	18.8701	19.4907	19.7796	20.71	19.0418	19.9934	-0.951644	0.182926
FDXR	17.9066	17.484	16.9221	17.1014	16.6535	16.9044	17.4376	16.8864	0.551156	0.183469
PEX6	13.8011	16.9205	10.4409	0	14.0314	0	13.7208	4.67712	9.04371	0.183486
USP16	0	0	0	0	12.5337	12.5457	0	8.3598	-8.3598	0.183504
LZTR1	0	0	0	0	11.3044	11.3203	0	7.54159	-7.54159	0.183504
TMPPE	13.1056	13.1248	0	0	0	0	8.74347	0	8.74347	0.183504
TFCP2	0	0	0	12.323	12.2919	0	0	8.20496	-8.20496	0.183504
WIPF3	0	0	0	11.3362	11.3711	0	0	7.56911	-7.56911	0.183504
ISLR	0	0	0	0	13.2715	13.3188	0	8.86342	-8.86342	0.183505
SMTN	0	0	0	0	14.1519	14.0956	0	9.41583	-9.41583	0.183505
ARNT2	0	0	0	14.0379	13.9739	0	0	9.33724	-9.33724	0.183506
KIRREL1	0	0	0	0	12.1324	12.1986	0	8.11035	-8.11035	0.183506
IGKV12-46	0	0	0	11.858	11.9356	0	0	7.93119	-7.93119	0.183508
F8A	0	12.1317	12.0498	0	0	0	8.06049	0	8.06049	0.183508
HLCS	13.1375	13.0473	0	0	0	0	8.72828	0	8.72828	0.183508
KANK4	0	0	0	0	13.7482	13.8675	0	9.20525	-9.20525	0.183511
NRBF2	0	0	0	0	13.7163	13.5954	0	9.10388	-9.10388	0.183511
GCC1	0	0	0	0	13.6807	13.5445	0	9.07508	-9.07508	0.183514
MAPT	0	0	0	0	13.482	13.6276	0	9.03653	-9.03653	0.183515
TUSC1	0	0	0	0	13.0329	13.1828	0	8.73856	-8.73856	0.183517
ZDHHC20	0	0	0	14.1969	14.0149	0	0	9.40394	-9.40394	0.18352
MRPS10	0	0	0	13.361	13.5374	0	0	8.96615	-8.96615	0.183521
CARNS1	0	0	0	13.345	0	13.1636	0	8.83621	-8.83621	0.183523
GOLM2	0	0	0	12.9249	12.7463	0	0	8.55709	-8.55709	0.183523
ALG14	13.9738	14.177	0	0	0	0	9.3836	0	9.3836	0.183525
CEACAM1	0	0	0	12.609	12.4047	0	0	8.33787	-8.33787	0.183531
NCF2	0	0	0	12.0849	0	12.2869	0	8.12392	-8.12392	0.183531
CAVIN3	0	0	0	0	10.9478	10.7641	0	7.2373	-7.2373	0.183533
TMEM41B	12.602	12.3888	0	0	0	0	8.3303	0	8.3303	0.183533
BCAR1	0	0	0	0	12.6367	12.8707	0	8.50248	-8.50248	0.183538
KHK	0	0	0	10.9516	11.1897	0	0	7.38044	-7.38044	0.183551
CCZ1	12.5825	12.8657	0	0	0	0	8.48273	0	8.48273	0.183554
TCP11L1	0	0	0	0	12.6881	12.9744	0	8.55414	-8.55414	0.183554
GIT2	0	0	0	0	13.8726	14.1898	0	9.35412	-9.35412	0.183556
S100A13	0	0	0	12.7873	12.4915	0	0	8.42628	-8.42628	0.183559
OSBPL11	0	0	0	0	13.5341	13.2186	0	8.91757	-8.91757	0.18356
B3GLCT	0	0	0	0	12.8236	12.5219	0	8.44849	-8.44849	0.183561
SUGCT	0	0	0	13.0594	13.3742	0	0	8.81118	-8.81118	0.183561
NRBP2	0	0	0	0	14.3577	13.9843	0	9.44734	-9.44734	0.183574
C5AR1	0	0	0	13.0805	13.4445	0	0	8.84165	-8.84165	0.18358
IFI47	0	0	0	0	13.2322	12.8714	0	8.7012	-8.7012	0.183581
DNAJB9	0	0	0	0	13.6672	13.2613	0	8.97616	-8.97616	0.183596
GFPT2	0	0	0	13.612	14.0297	0	0	9.21392	-9.21392	0.183597
ITGA6	0	0	0	0	14.3117	13.8855	0	9.39907	-9.39907	0.183597
ARHGEF38	12.6771	13.074	0	0	0	0	8.5837	0	8.5837	0.1836
S100A4	0	0	0	0	13.5578	13.1331	0	8.89697	-8.89697	0.183607
HECTD1	14.7634	15.2408	0	0	0	0	10.0014	0	10.0014	0.183607
STAT6	0	0	0	0	12.3069	11.8863	0	8.0644	-8.0644	0.183627
ARHGAP27	0	0	0	0	13.0542	12.5757	0	8.54332	-8.54332	0.183646
ALKBH3	0	0	0	0	11.5905	11.1409	0	7.57713	-7.57713	0.183663
MAF1	0	0	0	0	12.8154	13.3394	0	8.71827	-8.71827	0.183667
RNF113A2	12.1918	12.7106	0	0	0	0	8.30081	0	8.30081	0.183681
NIPA1	0	0	0	12.17	12.7042	0	0	8.29139	-8.29139	0.183692
OLFML3	0	0	0	11.2228	11.7192	0	0	7.64732	-7.64732	0.183694
FAM174A	0	0	0	12.4941	13.0485	0	0	8.5142	-8.5142	0.183696
SYT11	0	0	0	16.4457	17.1854	0	0	11.2104	-11.2104	0.183701
DSC2	15.448	15.7008	16.505	17.3754	15.9109	17.0604	15.8846	16.7822	-0.897656	0.183703
SYNPO2	0	0	0	0	15.0675	14.388	0	9.81852	-9.81852	0.183721
TSPO	0	0	0	14.839	15.5559	0	0	10.1316	-10.1316	0.18373
CD9	0	0	0	0	12.7025	12.0961	0	8.2662	-8.2662	0.183747
IGF1R	13.8672	14.5648	0	0	0	0	9.47734	0	9.47734	0.183749
TBC1D2	12.7395	12.0842	0	0	0	0	8.27459	0	8.27459	0.183788
WASHC2	0	0	0	0	13.4534	12.7612	0	8.73819	-8.73819	0.183788
CD5L	0	0	0	14.227	13.4914	0	0	9.23948	-9.23948	0.183791
LMOD1	0	0	0	0	13.5616	12.842	0	8.80118	-8.80118	0.183806
SLC22A12	0	0	0	11.9343	12.6124	0	0	8.18222	-8.18222	0.183815
AGAP3	0	0	0	0	10.9591	10.2937	0	7.08425	-7.08425	0.183903
R3HCC1	0	0	0	0	14.2962	13.4145	0	9.23688	-9.23688	0.183916
CYP2J13	0	0	0	12.2235	13.0351	0	0	8.41951	-8.41951	0.183925
CLN6	12.4852	13.3452	0	0	0	0	8.61015	0	8.61015	0.183956
PLA2G12A	13.4634	12.5879	0	0	0	0	8.68378	0	8.68378	0.183964
GAS1	0	0	0	13.8161	12.9112	0	0	8.90911	-8.90911	0.183971
VPS54	0	0	0	0	12.8737	12.0252	0	8.29963	-8.29963	0.183977
TOR1B	14.3	15.3123	0	0	0	0	9.87077	0	9.87077	0.18398
HOMEZ	16.6742	0	15.5544	0	0	0	10.7429	0	10.7429	0.183996
PKP4	12.5986	13.547	0	0	0	0	8.71519	0	8.71519	0.18404
METAP1D	13.6199	0	0	13.7427	13.8768	13.1582	4.53996	13.5926	-9.05259	0.184048
RHBDD2	14.617	15.7925	0	0	0	0	10.1365	0	10.1365	0.184113
WDR41	0	0	0	0	12.5661	11.6188	0	8.06162	-8.06162	0.184129
FMO5	14.7486	15.9526	0	0	0	0	10.2338	0	10.2338	0.184131
MYL10	0	0	0	0	12.8802	11.9052	0	8.26177	-8.26177	0.184134
UNC119	0	0	0	0	11.3394	10.442	0	7.26045	-7.26045	0.184196
B3GALT1	0	12.5678	13.6611	0	0	0	8.74296	0	8.74296	0.184212
ANAPC1	12.4709	13.5572	0	0	0	0	8.67602	0	8.67602	0.184214
ZFAND5	11.1085	12.0991	0	0	0	0	7.73589	0	7.73589	0.184246
GVIN1	0	0	0	0	12.7354	13.875	0	8.87013	-8.87013	0.184251
DPP6	0	0	0	0	11.1047	12.1226	0	7.74242	-7.74242	0.184286
ENPEP	0	0	0	0	14.5729	13.3051	0	9.29269	-9.29269	0.184346
MRPL17	14.0077	15.4001	0	0	0	0	9.80258	0	9.80258	0.184417
PREPL	0	0	0	0	10.936	12.0371	0	7.65772	-7.65772	0.18444
AASS	0	0	0	12.2442	11.113	0	0	7.78573	-7.78573	0.184459
SHOC2	0	0	0	0	11.2121	12.3614	0	7.85786	-7.85786	0.184472
SLC8A1	0	0	0	0	13.7397	12.462	0	8.73389	-8.73389	0.184473
RANBP10	12.4876	13.772	0	0	0	0	8.75319	0	8.75319	0.184478
DEFB25	0	16.5048	14.9536	0	0	0	10.4861	0	10.4861	0.184494
GPAT4	12.6691	14.0002	0	0	0	0	8.88979	0	8.88979	0.184519
ARHGEF5	0	0	0	0	10.5435	11.6572	0	7.40022	-7.40022	0.184529
PDCL	0	0	0	0	11.8956	13.1662	0	8.35394	-8.35394	0.184551
ACY3	15.5915	0	0	15.5555	15.7814	15.2985	5.19717	15.5451	-10.3479	0.184639
SPR	17.4608	16.4447	16.2981	17.6422	19.1118	17.046	16.7345	17.9333	-1.19876	0.184657
TMEM192	11.6828	13.0323	0	0	0	0	8.23838	0	8.23838	0.184718
BAK1	0	0	0	17.0627	15.2617	0	0	10.7748	-10.7748	0.184768
INTS6L	15.0704	16.8753	0	0	0	0	10.6486	0	10.6486	0.184803
FTCD	12.4743	14.0198	0	0	0	0	8.83134	0	8.83134	0.184889
STK11	0	16.8064	14.9483	0	0	0	10.5849	0	10.5849	0.184898
WDR17	0	11.9202	10.5892	0	0	0	7.50314	0	7.50314	0.184927
COMMD10	13.2287	0	0	13.3733	13.8975	12.1246	4.40958	13.1318	-8.72222	0.184945
TMEM260	0	0	0	0	11.4318	10.1423	0	7.19137	-7.19137	0.184958
RIPK3	0	0	0	0	14.5498	12.8929	0	9.14756	-9.14756	0.184988
ATP9B	0	0	0	11.7987	10.4523	0	0	7.41699	-7.41699	0.184994
TMEM138	0	15.0484	13.2999	0	0	0	9.44944	0	9.44944	0.185052
MRPL13	12.4946	14.1913	0	0	0	0	8.8953	0	8.8953	0.185149
UHRF2	11.4873	13.0493	0	0	0	0	8.17887	0	8.17887	0.185153
SMS	0	0	0	13.3231	15.1605	0	0	9.49453	-9.49453	0.185197
IGHV8-11	0	0	0	11.9837	10.5035	0	0	7.49574	-7.49574	0.185266
RAB3C	0	0	0	0	11.3774	9.96758	0	7.11501	-7.11501	0.185279
NIPSNAP1	14.4115	16.4702	0	0	0	0	10.2939	0	10.2939	0.185312
MFSD3	0	0	0	10.3918	11.8779	0	0	7.42325	-7.42325	0.185315
ELOBL	0	0	0	14.411	16.561	0	0	10.324	-10.324	0.185464
ATP6V0A4	14.4985	16.6807	0	0	0	0	10.3931	0	10.3931	0.185496
TTC9C	14.446	12.5503	0	0	0	0	8.99877	0	8.99877	0.185509
FUBP1	12.6427	14.5726	0	0	0	0	9.07178	0	9.07178	0.185549
CSPG4	0	0	0	0	16.5774	14.3722	0	10.3165	-10.3165	0.185568
FBXO3	0	0	0	0	13.8405	11.9799	0	8.60682	-8.60682	0.185615
FN3KRP	0	0	0	0	14.2872	12.3646	0	8.88395	-8.88395	0.18562
SERPINB12	0	0	0	14.1623	16.3879	0	0	10.1834	-10.1834	0.185662
B3GAT3	12.8966	14.9534	0	0	0	0	9.28334	0	9.28334	0.185721
TMEM41A	12.6372	14.6897	0	0	0	0	9.10894	0	9.10894	0.185797
HYKK	0	0	0	11.9384	13.8925	0	0	8.61031	-8.61031	0.18583
CDK13	11.543	13.4438	0	0	0	0	8.32894	0	8.32894	0.185856
SUPV3L1	13.3805	15.5904	0	0	0	0	9.65696	0	9.65696	0.185868
HDDC3	13.6934	11.7475	0	0	0	0	8.4803	0	8.4803	0.185881
USP10	13.1268	15.4233	0	0	0	0	9.5167	0	9.5167	0.186132
SCPEP1	13.7339	15.192	12.5485	14.771	15.5606	15.5527	13.8248	15.2948	-1.46998	0.186155
ATP2A3	0	0	0	0	15.161	12.8902	0	9.35041	-9.35041	0.186166
ALKBH5	10.3584	12.1843	0	0	0	0	7.51424	0	7.51424	0.186169
CADM1	12.7818	15.0486	0	0	0	0	9.27679	0	9.27679	0.186199
EIPR1	12.9598	15.3344	0	0	0	0	9.4314	0	9.4314	0.186364
WDR81	0	0	0	0	12.3605	10.4398	0	7.60012	-7.60012	0.186385
IGHV3-3	9.79696	0	11.6003	0	0	0	7.13241	0	7.13241	0.186388
SLC22A18	12.7812	15.1414	0	0	0	0	9.30753	0	9.30753	0.186405
SLC25A44	12.6152	14.9712	0	0	0	0	9.19548	0	9.19548	0.186465
PEA15	16.5708	15.2272	13.8499	16.2529	17.0446	16.8894	15.216	16.7289	-1.51297	0.18653
TSN	15.6575	18.6301	0	0	0	0	11.4292	0	11.4292	0.186555
TIMM8B	12.3439	14.6924	0	0	0	0	9.0121	0	9.0121	0.186567
MTA2	13.4551	16.022	0	0	0	0	9.82571	0	9.82571	0.186582
LIPT1	10.4957	12.5166	0	0	0	0	7.67078	0	7.67078	0.186634
PRKG1	0	0	0	0	13.7412	11.5214	0	8.42087	-8.42087	0.186638
EXOSC2	11.7687	14.0427	0	0	0	0	8.60381	0	8.60381	0.186654
SEMA3F	12.8025	10.6883	0	0	0	0	7.83027	0	7.83027	0.18679
EXOSC1	11.1231	13.3889	0	0	0	0	8.17067	0	8.17067	0.18697
TMED1	14.9386	0	0	14.9052	15.5054	13.9167	4.97953	14.7758	-9.79625	0.187051
VPS8	10.8667	13.1518	0	0	0	0	8.00618	0	8.00618	0.187174
ALG8	0	0	0	12.003	14.5443	0	0	8.8491	-8.8491	0.187219
SLTM	12.1254	14.7029	0	0	0	0	8.94278	0	8.94278	0.187246
RTN2	0	0	0	0	13.8542	11.4253	0	8.42652	-8.42652	0.187246
CTU1	12.0419	14.6186	0	0	0	0	8.88681	0	8.88681	0.18729
PHOSPHO2	12.5053	15.1907	0	0	0	0	9.23201	0	9.23201	0.187315
SAA4	0	0	13.7513	15.404	12.4497	12.6032	4.58378	13.4856	-8.90184	0.187365
CORO1B	11.9814	14.5965	0	0	0	0	8.85931	0	8.85931	0.187427
COMMD6	0	0	0	0	13.8373	11.3467	0	8.39466	-8.39466	0.187467
TTN	10.5156	0	8.57109	0	0	0	6.36223	0	6.36223	0.187708
4930544G11RIK	17.9708	18.7874	18.3148	18.3816	16.9021	16.4399	18.3577	17.2412	1.11648	0.187779
PMPCA	16.8154	18.5249	16.1267	15.834	16.5301	14.9096	17.1557	15.7579	1.39773	0.187851
PHKB	13.1034	16.1363	0	0	0	0	9.74655	0	9.74655	0.187861
YY1	10.7037	13.1953	0	0	0	0	7.96633	0	7.96633	0.187905
ENOPH1	14.132	17.4233	0	0	0	0	10.5184	0	10.5184	0.187909
ALDH1L2	0	0	0	0	14.6465	11.8561	0	8.83422	-8.83422	0.187992
TRAM1	11.9282	14.7424	0	0	0	0	8.8902	0	8.8902	0.188011
MAPK9	14.7765	11.898	0	0	0	0	8.89151	0	8.89151	0.188216
LAMP2	17.7434	16.641	16.5715	17.5238	18.1193	17.492	16.9853	17.7117	-0.726385	0.188485
ATR	10.5109	13.1426	0	0	0	0	7.88447	0	7.88447	0.188511
FBXL8	0	0	0	0	14.9611	11.9447	0	8.96861	-8.96861	0.188587
SCML2	0	13.9227	11.0913	0	0	0	8.338	0	8.338	0.188685
CARS1	16.2267	14.7867	13.6852	16.1539	16.7194	16.0569	14.8995	16.3101	-1.41051	0.1888
RANBP3	17.6931	18.2869	17.6742	17.7071	17.5154	16.8414	17.8847	17.3546	0.530083	0.189002
PPP2R1B	13.261	16.8503	0	0	0	0	10.0371	0	10.0371	0.189243
SLC7A1	11.8163	15.0204	0	0	0	0	8.94558	0	8.94558	0.189261
IDS	0	14.9059	11.6926	0	0	0	8.86616	0	8.86616	0.189397
CAMK4	16.5937	19.014	16.0197	15.0556	15.7288	15.5405	17.2091	15.4416	1.7675	0.189399
PLIN1	11.2263	14.3253	0	0	0	0	8.51722	0	8.51722	0.189443
KRT4	13.5783	17.3801	0	0	0	0	10.3195	0	10.3195	0.189591
AKR1B10	0	14.7845	0	14.8912	14.8277	13.9343	4.92818	14.5511	-9.62291	0.189659
CBX5	12.1955	15.6846	0	0	0	0	9.29334	0	9.29334	0.189823
PML	12.1215	15.6013	0	0	0	0	9.24092	0	9.24092	0.189861
CD74	0	0	0	0	14.2328	11.0364	0	8.42308	-8.42308	0.189958
TUBAL3	0	19.7101	15.2547	0	0	0	11.6549	0	11.6549	0.190053
SQLE	12.0012	15.5098	0	0	0	0	9.17031	0	9.17031	0.190064
SPRYD4	16.541	15.9454	17.0183	18.1787	17.2081	16.6966	16.5016	17.3611	-0.859544	0.190219
LYSMD1	11.7569	15.2459	0	0	0	0	9.00095	0	9.00095	0.190235
CDV3	10.0053	13.0198	0	0	0	0	7.67502	0	7.67502	0.190413
ZC3H14	11.3693	14.805	0	0	0	0	8.72479	0	8.72479	0.190448
PRPS2	13.8717	18.1393	0	0	0	0	10.6703	0	10.6703	0.190664
GCA	14.227	13.4185	11.9998	13.9496	14.6755	14.7078	13.2151	14.4443	-1.22919	0.191007
CDIPT	11.9948	15.8731	0	0	0	0	9.28931	0	9.28931	0.191297
RNASE13	16.1219	18.3691	16.6173	19.1455	17.9934	17.8817	17.0361	18.3402	-1.3041	0.191316
ACOT1	15.6822	14.7306	12.93	16.568	15.8522	15.4778	14.4476	15.966	-1.51841	0.191962
MAVS	16.6209	17.3743	15.4725	18.7596	17.5337	16.8611	16.4892	17.7181	-1.22888	0.192057
CLPSL2	13.4148	14.3335	13.0604	13.9094	0	0	13.6029	4.63647	8.96642	0.192062
SETD3	11.9424	16.0349	0	0	0	0	9.32576	0	9.32576	0.192101
FBXO4	14.7518	0	0	13.6858	15.0728	14.4929	4.91728	14.4172	-9.4999	0.192347
PEX13	11.8904	16.1223	0	0	0	0	9.33757	0	9.33757	0.192664
APOA1	18.9314	19.2414	20.6555	21.6098	21.0553	19.7526	19.6094	20.8059	-1.19646	0.192766
PTRHD1	16.4658	16.4564	16.3818	16.3713	15.3228	14.5483	16.4347	15.4141	1.02057	0.192785
MRPL15	11.2108	15.2482	0	0	0	0	8.81965	0	8.81965	0.192846
CALD1	15.622	0	0	13.4335	16.3804	15.6719	5.20732	15.1619	-9.95461	0.193159
PDLIM3	16.7278	13.9972	11.9775	15.1207	19.0566	16.9483	14.2342	17.0419	-2.80769	0.193416
DDX56	10.6137	14.6367	0	0	0	0	8.41678	0	8.41678	0.193673
CD63	12.2488	12.7651	11.8492	13.7083	13.1691	12.3193	12.2877	13.0656	-0.777891	0.19405
FBLN1	15.8972	13.3471	15.2487	16.3635	17.2421	15.3657	14.831	16.3238	-1.49279	0.194335
UBAP2	11.7033	16.3282	0	0	0	0	9.34383	0	9.34383	0.194395
ARHGAP5	12.5087	17.4752	0	0	0	0	9.99463	0	9.99463	0.194479
VTI1B	16.1246	13.9314	13.8622	15.7167	17.3227	15.3759	14.6394	16.1385	-1.49906	0.194699
GPX6	18.6536	21.0384	18.5169	0	20.0094	0	19.403	6.66978	12.7332	0.194867
TRABD	12.2847	17.2797	0	0	0	0	9.85482	0	9.85482	0.194913
PDIA6	20.4364	21.168	19.154	21.5221	21.5618	20.9781	20.2528	21.354	-1.10121	0.194999
PTGFRN	15.3277	0	0	13.087	16.9566	14.1686	5.10923	14.7374	-9.62819	0.195606
C1QBP	17.5438	19.2216	16.9677	18.7006	20.0226	18.8582	17.911	19.1938	-1.28274	0.195709
SCYL3	10.6304	15.2178	0	0	0	0	8.61608	0	8.61608	0.196066
DDC	0	0	0	0	14.6341	10.2097	0	8.28129	-8.28129	0.196151
HBB-B1	20.7719	20.6811	19.5961	16.5622	14.6235	0	20.3497	10.3952	9.95449	0.196619
SLC44A5	15.5554	17.7197	16.2512	15.9412	15.5414	13.9458	16.5087	15.1428	1.36594	0.196641
ABRACL	18.2842	17.6727	16.803	18.2122	19.92	18.0812	17.5866	18.7378	-1.15115	0.197559
SPEF2	0	19.2786	13.1639	0	0	0	10.8142	0	10.8142	0.197631
MRPS22	14.5162	0	0	13.6685	13.7433	14.6565	4.83874	14.0228	-9.18402	0.197648
CCDC166	0	18.1863	12.3966	0	0	0	10.1943	0	10.1943	0.197753
EIF2S3X	10.7003	15.7218	0	0	0	0	8.80738	0	8.80738	0.197861
HK1	24.8824	23.639	22.8336	23.2397	22.2281	22.5793	23.785	22.6823	1.10264	0.198254
GALNT6	9.71604	14.3636	0	0	0	0	8.02653	0	8.02653	0.198299
UPK2	13.0535	0	0	10.9855	13.992	12.5103	4.35118	12.496	-8.14478	0.198424
ODAD4	14.041	20.9089	0	0	0	0	11.65	0	11.65	0.198826
CCDC134	14.8366	12.4294	12.9397	14.6993	15.1934	14.3689	13.4019	14.7539	-1.35199	0.198951
GLCE	10.026	14.9726	0	0	0	0	8.33285	0	8.33285	0.199033
SAE1	16.4769	16.7241	15.0297	16.2924	17.8941	17.3078	16.0769	17.1648	-1.08784	0.199128
PAWR	0	14.0771	0	11.1444	14.2423	14.8139	4.69238	13.4002	-8.70783	0.199657
MAP3K6	0	14.098	0	12.3934	14.8685	13.2017	4.69932	13.4879	-8.78856	0.200003
CUL3	18.2702	20.6905	19.0836	16.963	18.7006	18.2554	19.3481	17.973	1.3751	0.200164
CNBD2	12.0449	18.2931	0	0	0	0	10.1127	0	10.1127	0.200288
SYNGR4	20.9719	20.3932	19.7457	19.9173	19.1914	16.7734	20.3703	18.6274	1.74291	0.200289
RFC3	9.50272	14.4832	0	0	0	0	7.9953	0	7.9953	0.200556
ACY1	17.0675	16.4988	16.9158	17.1364	17.1948	18.3926	16.8274	17.5746	-0.74725	0.201553
INTS3	10.0313	15.4938	0	0	0	0	8.50838	0	8.50838	0.201582
DNAH2	13.0668	20.4731	0	0	0	0	11.18	0	11.18	0.20271
IGHG3	18.1507	14.6908	17.1944	18.68	19.0177	17.9836	16.6787	18.5605	-1.8818	0.203421
SLC22A5	15.0879	0	0	14.8705	14.5753	13.6882	5.0293	14.378	-9.34868	0.20362
PFKFB4	12.4878	16.7818	12.6374	14.8445	0	0	13.969	4.94817	9.02081	0.203904
NUP98	11.7856	18.7958	0	0	0	0	10.1938	0	10.1938	0.204146
4921517D22RIK	10.6821	17.1173	0	0	0	0	9.26649	0	9.26649	0.204538
BTAF1	10.3727	16.6419	0	0	0	0	9.00487	0	9.00487	0.204639
IDE	19.2628	21.1683	18.6987	18.1763	18.627	18.2153	19.7099	18.3395	1.3704	0.204699
RNH1	19.1411	18.8745	18.9442	17.9039	18.9327	16.9364	18.9866	17.9243	1.06227	0.204775
ACADS	17.1429	16.654	15.5887	17.8036	17.9652	16.5352	16.4619	17.4346	-0.972769	0.205539
EMC2	14.9775	14.6771	13.7405	14.2487	13.5594	13.5183	14.465	13.7755	0.689546	0.205815
DENND4C	0	13.9997	0	12.4826	14.4476	12.7523	4.66658	13.2275	-8.5609	0.206308
ESAM	14.1859	0	0	13.6813	13.1079	13.5543	4.72864	13.4478	-8.7192	0.206365
EXOSC8	0	13.7533	0	11.9623	13.2592	13.7834	4.58443	13.0017	-8.41724	0.206377
RNF214	0	13.2788	0	12.7005	12.8708	12.1757	4.42628	12.5823	-8.15606	0.206475
TJP1	10.4903	17.2807	0	0	0	0	9.257	0	9.257	0.206868
MYCBP	19.3212	18.7514	20.2846	19.1853	18.6016	17.2456	19.4524	18.3442	1.10824	0.206871
NAPEPLD	9.84557	16.2232	0	0	0	0	8.6896	0	8.6896	0.206893
RECK	9.92101	16.3867	0	0	0	0	8.76924	0	8.76924	0.207099
BSPH2	18.317	20.543	18.5509	18.9753	17.3136	16.7116	19.137	17.6669	1.4701	0.207448
UAP1L1	14.4295	16.0861	14.916	14.9437	18.2886	17.8217	15.1439	17.018	-1.87416	0.208282
AKAP12	18.6653	18.0783	17.2407	18.7472	18.8521	18.6402	17.9947	18.7465	-0.751739	0.208531
TSSK2	15.0572	19.0355	15.5916	14.8159	14.6097	13.5555	16.5614	14.327	2.23438	0.20856
OCRL	0	16.6549	0	15.4204	16.2675	15.4113	5.55165	15.6997	-10.1481	0.208804
UBQLN3	0	14.7807	0	14.1503	13.7189	13.9475	4.92691	13.9389	-9.012	0.208814
UBA5	16.0962	14.7614	14.2532	16.0044	16.091	16.0272	15.0369	16.0409	-1.00395	0.20903
DPYSL3	14.4235	15.6682	13.375	14.6045	16.4145	16.5349	14.4889	15.8513	-1.36237	0.209187
EPHX1	16.3875	16.7076	13.6634	16.5073	17.9854	17.4341	15.5862	17.3089	-1.72274	0.209411
NME1	22.7263	19.2853	18.3731	17.1909	18.2992	17.7564	20.1282	17.7489	2.37937	0.209878
TTC1	14.403	0	0	14.1949	11.9251	14.3009	4.80099	13.4736	-8.67264	0.210199
LZIC	15.1615	14.1871	13.2915	15.055	17.0505	14.6815	14.2134	15.5957	-1.38233	0.210509
GOLM1	15.2537	13.3498	13.2989	15.1186	16.5916	14.3235	13.9674	15.3446	-1.37716	0.210757
MCM5	8.92802	15.3713	0	0	0	0	8.09978	0	8.09978	0.210778
RMDN2	17.5242	19.077	17.4466	17.529	17.1981	16.4428	18.0159	17.0566	0.959305	0.211971
TPD52L1	14.9933	13.8777	13.6161	14.423	14.997	15.3871	14.1624	14.9357	-0.773328	0.212116
TBC1D7	8.73871	15.2807	0	0	0	0	8.00645	0	8.00645	0.2122
TREH	16.3134	18.5157	17.0072	15.9537	16.2402	16.1338	17.2788	16.1092	1.16955	0.212244
TRIM25	0	14.1253	0	12.2117	14.028	13.3264	4.70845	13.1887	-8.48022	0.212267
CYTH1	7.76607	13.6165	0	0	0	0	7.12751	0	7.12751	0.21245
TTC38	17.4822	17.3973	16.1812	16.592	16.5265	15.2939	17.0202	16.1375	0.88276	0.212489
ASPH	16.1872	17.0912	15.445	14.8805	16.1013	14.9848	16.2412	15.3222	0.918956	0.212533
CARM1	0	19.2569	10.9602	0	0	0	10.0724	0	10.0724	0.212643
ACRBP	23.7093	24.1387	20.3253	20.5381	21.0425	20.1438	22.7244	20.5748	2.14962	0.212797
FBP1	23.6886	23.8127	21.4331	21.6546	21.7324	21.3947	22.9781	21.5939	1.38423	0.21371
ITGA1	16.6614	0	0	9.78728	18.1366	18.1836	5.55381	15.3691	-9.81533	0.213955
PSIP1	9.8402	17.5452	0	0	0	0	9.12847	0	9.12847	0.21402
FAM114A2	16.7849	15.164	12.9605	16.6312	17.3343	16.8616	14.9698	16.9424	-1.97259	0.21405
TMEM230	13.6522	14.3176	11.0662	0	14.0704	0	13.012	4.69014	8.32186	0.214341
NUCB1	17.5643	17.5408	16.1627	17.4232	18.5042	17.8758	17.0893	17.9344	-0.845115	0.214925
WDR7	14.2671	16.606	14.2438	15.1192	12.14	10.0379	15.039	12.4324	2.60659	0.21499
EIF6	17.0208	20.2217	17.2775	16.6604	16.4635	15.9485	18.1733	16.3575	1.81585	0.215521
OXSM	19.4898	21.3442	18.6563	18.5298	18.3676	18.344	19.8301	18.4138	1.41632	0.216009
BST2	14.9603	14.8607	13.2604	14.4506	15.9773	15.9446	14.3605	15.4575	-1.09707	0.216035
GSTP1	16.7288	16.7996	14.1333	16.7535	18.0852	17.4041	15.8872	17.4143	-1.52703	0.217526
RPL4	10.6164	19.6397	0	0	0	0	10.0854	0	10.0854	0.217558
DBIL5	22.7455	23.0805	18.9839	19.5378	20.1707	18.2482	21.6033	19.3189	2.28441	0.217688
ZC2HC1B	14.7411	14.5469	15.4457	16.2099	15.0642	15.3882	14.9112	15.5541	-0.642879	0.21837
RNF126	18.0482	18.651	17.0524	17.4525	16.6347	17.2262	17.9172	17.1045	0.81273	0.219513
FSCB	19.3464	21.1467	19.0446	19.3935	18.4566	18.2501	19.8459	18.7001	1.14586	0.21963
STRIP1	0	14.4715	0	13.1727	12.9246	13.867	4.82384	13.3214	-8.49759	0.21987
SPINK2	18.5989	21.132	17.6984	17.9805	17.7874	16.2949	19.1431	17.3542	1.78883	0.219954
RIDA	19.5939	17.6438	17.8329	19.528	19.9841	18.8135	18.3569	19.4419	-1.08502	0.220057
ACYP1	19.3193	19.5452	19.2287	19.4498	18.4966	18.2848	19.3644	18.7437	0.620714	0.220584
TRAPPC10	14.5291	15.0116	14.3015	15.2433	15.4925	14.597	14.6141	15.1109	-0.496885	0.220677
PRKAR2A	19.5554	21.5565	18.8937	18.7032	19.5449	16.9605	20.0018	18.4028	1.59902	0.221417
BPIFA2	0	0	12.7598	11.2748	11.7602	12.078	4.25326	11.7043	-7.45108	0.221608
MTHFD2	16.5458	16.8859	15.5873	16.6881	16.8115	18.022	16.3397	17.1739	-0.834204	0.221935
PNPLA7	0	13.7135	0	12.656	12.2082	12.8277	4.57116	12.564	-7.99282	0.222323
EMD	0	16.3126	0	15.1149	15.432	14.2415	5.43753	14.9295	-9.49194	0.222585
ADAM3	16.9133	17.4081	16.7429	17.1038	16.1456	16.0582	17.0214	16.4359	0.585575	0.222988
TAPBPL	15.0218	0	0	14.7186	12.1882	14.1433	5.00726	13.6834	-8.67611	0.223281
PRSS52	18.3255	18.8788	18.7581	18.5733	17.911	16.7652	18.6541	17.7498	0.904307	0.223292
OGFR	15.7659	16.5201	14.3476	14.2248	15.0767	14.0495	15.5445	14.4503	1.09422	0.223639
SLMAP	17.9077	16.6288	13.3492	16.0656	19.8752	20.0614	15.9619	18.6674	-2.7055	0.223848
PHYHD1	8.89529	0	10.6923	10.742	14.1121	11.6565	6.52919	12.1702	-5.64102	0.224625
RSPH14	9.88497	19.666	0	0	0	0	9.85032	0	9.85032	0.22486
PLTP	14.6281	16.0599	14.5624	16.1426	15.8523	15.7667	15.0835	15.9205	-0.837045	0.224892
TMEM102	0	14.0509	0	12.4064	13.2878	12.6814	4.68364	12.7919	-8.10824	0.22527
ECHS1	19.637	21.6273	19.439	19.3877	19.6207	17.7638	20.2345	18.9241	1.31038	0.225723
TMED10	18.1895	20.3215	19.1386	18.9511	17.8825	17.5218	19.2165	18.1185	1.09806	0.22591
PSMA6	15.4717	21.7938	16.3731	15.2834	15.2973	13.0165	17.8795	14.5324	3.34717	0.226136
EHD4	13.5348	15.3471	12.2069	15.0998	15.4738	15.2056	13.6963	15.2597	-1.56347	0.226645
NAE1	18.5783	18.4359	18.4522	18.8508	18.6081	18.5158	18.4888	18.6582	-0.169392	0.226815
YKT6	15.6964	16.233	15.3238	16.353	16.8871	15.7878	15.7511	16.3426	-0.591531	0.227381
EIF2B4	15.7195	14.312	13.5928	14.934	16.2739	15.6661	14.5414	15.6247	-1.08323	0.227922
PSMD10	0	15.2359	0	10.7922	14.6916	15.4911	5.07865	13.6583	-8.57966	0.228301
LAMC2	0	14.5684	0	12.3994	12.2639	14.7227	4.85614	13.1286	-8.2725	0.228392
PGAP3	0	14.9473	0	13.2337	14.1391	13.1663	4.98244	13.513	-8.53059	0.228642
RDH11	16.4771	18.7741	16.6431	19.4937	17.8045	18.475	17.2981	18.5911	-1.29296	0.229209
SLCO6D1	16.5639	16.2126	16.3514	16.3299	16.0491	15.4612	16.376	15.9467	0.429277	0.229876
STRN4	0	15.9368	0	14.5054	14.5158	14.0942	5.31225	14.3718	-9.05955	0.230174
RABEP2	16.8047	17.2997	18.1306	16.7142	16.5591	17.0225	17.4117	16.7653	0.646409	0.231112
EEF1D	17.4151	18.0613	16.6427	17.7562	17.9706	18.4611	17.373	18.0626	-0.689618	0.231705
LIPE	18.7177	20.7373	18.3614	21.8368	19.9705	20.0748	19.2721	20.6274	-1.35528	0.231898
1700034I23RIK	18.9648	20.5778	23.6554	20.7672	18.0036	16.719	21.066	18.4966	2.56934	0.232626
FAHD1	15.2147	15.7311	15.2131	15.9616	16.417	15.3488	15.3863	15.9091	-0.522805	0.232752
LDAH	17.5063	17.5343	15.5622	18.3441	18.431	17.1769	16.8676	17.984	-1.11637	0.233065
SLC22A21	21.605	18.7201	18.6715	18.2549	17.6037	18.2767	19.6656	18.0451	1.62047	0.233159
TIGAR	12.275	0	11.1062	13.3846	15.108	14.625	7.79374	14.3725	-6.57878	0.233185
SPINK10	17.4653	16.8958	17.7818	17.4004	16.0826	14.5433	17.381	16.0088	1.37217	0.233306
PMIS2	16.2854	17.0297	17.0846	16.6018	16.3072	14.9624	16.7999	15.9571	0.842772	0.234302
ACACA	19.5837	18.7214	16.7113	16.5079	17.4172	16.8605	18.3388	16.9285	1.41027	0.234321
LBP	11.3975	13.3137	0	13.9803	17.4732	13.9445	8.23707	15.1327	-6.8956	0.234336
UBL4B	16.8251	17.5055	16.818	16.9248	18.0564	18.4329	17.0495	17.8047	-0.755194	0.234755
WBP11	18.1343	16.9835	17.4456	18.1523	17.6506	18.561	17.5211	18.1213	-0.600162	0.23497
PDE1C	15.9116	18.8923	16.4219	16.0315	14.9875	15.6452	17.0753	15.5547	1.52054	0.235159
PUDP	16.396	19.6807	17.8525	16.4411	16.3262	16.382	17.9764	16.3831	1.59325	0.235487
PIGX	12.1308	12.2721	10.5208	14.9568	13.4333	11.5272	11.6412	13.3058	-1.66453	0.2359
ITGB1	18.3757	16.7325	15.9427	17.0841	19.1585	18.8472	17.017	18.3633	-1.3463	0.236052
ARHGEF7	0	13.3387	0	11.5971	11.8832	12.1488	4.44624	11.8764	-7.43013	0.236547
GRHPR	19.6333	22.2167	18.1045	18.2489	18.3815	17.3925	19.9848	18.0076	1.97718	0.237148
ADAM2	19.3294	20.0162	19.2036	19.258	18.2905	15.6276	19.5164	17.7254	1.79101	0.237189
C1GALT1	15.5045	13.8682	14.049	16.1629	15.571	14.5826	14.4739	15.4388	-0.964965	0.237294
SERPINB6B	13.2277	12.7616	13.1874	13.0171	14.6186	13.8181	13.0589	13.8179	-0.759047	0.237377
FAM98C	0	16.2386	0	12.8607	15.2076	15.0997	5.41286	14.3894	-8.9765	0.237529
INPP1	18.4057	20.651	18.278	18.2104	17.983	17.3503	19.1116	17.8479	1.26369	0.237676
ADGRE5	17.4165	17.443	16.7158	18.2382	17.3355	17.5211	17.1918	17.6983	-0.506498	0.237778
CYCS	19.1913	22.2177	23.4534	20.3489	19.1595	19.129	21.6208	19.5458	2.07505	0.238012
COL1A2	0	15.4359	0	13.6552	14.4123	13.0057	5.14531	13.6911	-8.54577	0.23809
AQP9	19.2383	16.1056	17.9909	19.3781	19.5002	18.9594	17.7783	19.2792	-1.50097	0.238681
FKBP9	16.4518	0	0	14.8354	14.7763	14.0943	5.48395	14.5687	-9.08472	0.239283
APPL2	17.0054	15.2487	13.2035	13.6279	13.2825	13.1188	15.1526	13.3431	1.80946	0.23983
TNFAIP2	15.295	17.287	16.1401	15.795	14.5878	15.4325	16.2407	15.2718	0.968968	0.240045
CAPN2	15.3218	15.4423	14.9593	16.2825	17.968	15.3029	15.2412	16.5178	-1.27665	0.240144
SMPDL3A	17.1706	19.6974	18.2081	17.822	16.8132	16.8531	18.3587	17.1628	1.19587	0.240634
PDE10A	15.2427	18.4317	16.4591	14.9839	15.0947	15.5006	16.7111	15.1931	1.51808	0.241832
DYNC2I2	14.6713	16.9948	15.2417	14.214	15.1414	14.142	15.6359	14.4991	1.13679	0.242002
BCL2L13	16.0078	15.608	14.1805	15.8051	16.8512	15.9026	15.2655	16.1863	-0.920805	0.242573
CRYBB1	12.2614	0	12.0934	14.3521	14.6934	15.2519	8.11824	14.7658	-6.64755	0.242821
DDB1	14.3658	19.2551	15.2676	15.0223	14.0305	12.509	16.2962	13.8539	2.44226	0.243016
AK1	20.0523	22.5907	20.3202	19.172	20.0341	19.862	20.9877	19.6893	1.29837	0.243539
RNLS	24.4272	22.9821	21.4154	15.7927	22.0323	21.3924	22.9416	19.7391	3.20244	0.243655
GPX5	26.0487	24.6212	23.304	22.8477	24.0495	23.2371	24.658	23.3781	1.27987	0.244078
FLII	0	15.9309	0	13.3514	13.8686	14.6756	5.31031	13.9652	-8.65488	0.244272
ARSB	15.9657	16.8258	13.7253	17.6427	17.0652	16.2704	15.5056	16.9927	-1.48712	0.244937
DTD1	0	17.7909	0	15.3347	15.7814	15.6216	5.93031	15.5792	-9.64894	0.245213
PLA2G6	18.1863	18.5297	18.2881	18.2766	17.5878	18.126	18.3347	17.9968	0.337856	0.245287
CCPG1	0	15.0281	0	13.1211	13.1478	13.1758	5.00938	13.1482	-8.13886	0.245718
IRGQ	16.0015	14.892	13.5911	15.6755	17.0765	15.3423	14.8282	16.0314	-1.2032	0.246213
CNPY3	15.3718	16.5118	14.8766	14.6043	15.2555	14.5658	15.5867	14.8085	0.778197	0.246242
GSTM1	20.269	19.0584	18.9498	19.966	20.2965	20.0504	19.4257	20.1043	-0.678575	0.246436
CD34	13.3962	0	12.9858	16.616	16.1506	14.9227	8.79399	15.8964	-7.10245	0.246727
IDH3B	17.2532	19.9031	17.29	17.2852	17.1313	15.752	18.1488	16.7228	1.42593	0.246937
SLC25A4	18.9436	20.7307	16.208	15.9423	17.4616	16.1834	18.6274	16.5291	2.09831	0.247157
MAGED1	11.5747	12.7466	11.9081	12.5628	12.7278	12.623	12.0765	12.6379	-0.561435	0.247182
KLKB1	14.6373	15.7444	15.3314	16.363	15.3538	15.7675	15.2377	15.8281	-0.590423	0.247787
DEFB42	17.5909	18.8862	18.4402	18.0795	17.7254	17.2224	18.3058	17.6757	0.630011	0.248202
CLPTM1	16.8746	17.8801	15.3517	15.9857	16.0338	14.2358	16.7021	15.4184	1.28369	0.248256
PRSS43	19.4814	19.5423	19.0453	19.2782	19.0858	18.3959	19.3563	18.92	0.436351	0.248278
FAAH	17.0096	20.2316	16.5552	17.0686	16.4159	14.5701	17.9322	16.0182	1.91396	0.248347
MRPL45	0	16.614	0	14.2145	15.4342	13.6739	5.538	14.4409	-8.90285	0.248496
TXLNA	0	14.6263	0	12.8298	13.0615	12.2752	4.87544	12.7222	-7.84677	0.248617
DPP8	14.2545	15.5977	12.9594	15.3986	15.434	15.6451	14.2705	15.4926	-1.22202	0.249047
CUL2	17.1172	18.0785	15.6089	15.5948	14.8544	16.6959	16.9349	15.715	1.21988	0.250443
MROH1	19.7064	20.3992	19.7226	19.9742	19.346	19.1411	19.9427	19.4871	0.455666	0.250658
MECP2	14.164	16.8585	14.0792	13.8768	13.6645	13.2168	15.0339	13.586	1.44784	0.250769
WDR54	0	14.3777	0	12.5729	12.7885	11.9797	4.79257	12.447	-7.65446	0.251118
PPME1	14.7585	18.8076	14.5311	14.3005	13.4829	13.6992	16.0324	13.8275	2.20484	0.25133
BAG6	17.2042	21.0147	17.7764	17.6034	17.3222	15.2749	18.6651	16.7335	1.93158	0.251547
MAP3K5	0	15.6081	0	11.8391	15.4524	13.0276	5.2027	13.4397	-8.237	0.25163
PRORSD1	14.5688	15.1039	13.5596	14.6633	15.575	15.1858	14.4108	15.1414	-0.730611	0.251786
GOLIM4	13.0695	0	0	11.1766	11.2471	11.4641	4.3565	11.2959	-6.93943	0.252166
STK33	17.5108	20.9496	18.603	17.2899	16.9694	18.0161	19.0211	17.4251	1.59599	0.252285
DLG2	13.2231	17.4107	13.5819	12.951	12.6187	12.276	14.7386	12.6152	2.1234	0.252463
SERPINA6	15.7223	16.3218	16.7816	17.4102	16.8236	16.3382	16.2753	16.8574	-0.582095	0.252783
SPATA32	16.2213	18.1192	15.3541	15.3328	13.8744	16.2091	16.5648	15.1387	1.42611	0.253011
ARFGEF3	0	13.8842	0	11.7273	13.2067	10.8821	4.62806	11.9387	-7.31064	0.253477
AMT	18.9359	19.4661	17.836	17.9658	18.4102	17.5844	18.746	17.9868	0.759211	0.253704
MPI	21.4962	22.1843	21.9981	21.9281	20.9451	19.5186	21.8928	20.7973	1.09557	0.253955
TEX55	19.9905	21.2935	17.8499	18.6999	17.9055	17.8189	19.7113	18.1414	1.56986	0.254635
GALNT10	15.7011	17.266	16.562	15.1355	16.5892	15.1821	16.5097	15.6356	0.874052	0.254646
GSTM7	18.8648	20.3518	18.6051	19.8494	20.6372	19.9008	19.2739	20.1291	-0.855251	0.254699
TKT	20.1518	19.3221	18.2147	19.7306	21.7129	19.7204	19.2295	20.388	-1.15843	0.254763
TCP11	17.1063	20.665	17.1953	17.1701	16.6119	15.6975	18.3222	16.4932	1.82901	0.254962
PRPSAP2	16.4417	19.3228	16.4919	16.1424	16.1124	15.5264	17.4188	15.9271	1.49171	0.255068
MRPL41	14.5159	13.8111	11.3063	14.9945	14.6026	14.6335	13.2111	14.7436	-1.53248	0.255074
ENTPD4	16.1182	16.2745	14.8503	14.957	15.1997	11.5128	15.7477	13.8899	1.85783	0.255197
HIGD1A	0	14.7564	0	13.3003	11.5879	13.0602	4.9188	12.6495	-7.73068	0.255793
MYL4	0	15.3297	0	13.199	13.2226	13.0266	5.10991	13.1494	-8.03947	0.25628
SLC22A14	17.858	19.1862	18.138	18.0508	17.4194	17.819	18.3941	17.7631	0.631026	0.256793
ALDOA	18.0503	21.5062	23.0061	18.5317	18.4853	18.6395	20.8542	18.5522	2.30203	0.257149
IQCA1L	13.9508	19.4578	14.2886	13.7647	12.3171	13.3041	15.8991	13.1286	2.77045	0.257245
PGM1	21.0501	19.1007	18.31	18.2615	18.5223	17.8808	19.4869	18.2215	1.26539	0.257557
GBE1	14.3759	12.5418	0	14.9888	18.2279	14.678	8.97256	15.9649	-6.99236	0.258589
COX5A	18.3972	23.5334	18.5397	16.4229	18.037	18.2206	20.1568	17.5601	2.59661	0.260292
RRM1	0	14.6122	0	12.6406	12.2246	12.4237	4.87074	12.4296	-7.55891	0.26082
TYW5	14.5485	16.8222	15.1072	14.9779	13.9962	14.3452	15.4926	14.4397	1.05289	0.260917
CD37	15.7852	15.6267	15.828	15.9153	14.8173	14.8004	15.7466	15.1777	0.568964	0.26118
NUDT5	17.5422	16.5285	15.4026	17.418	17.8126	17.0851	16.4911	17.4386	-0.947465	0.261288
GAPDHS	20.5038	23.145	21.1566	20.9891	20.3067	19.8557	21.6018	20.3838	1.21799	0.262159
APOH	20.7553	20.7433	20.477	20.6386	19.8481	18.2647	20.6585	19.5838	1.07472	0.262352
DEFB2	20.6516	21.259	20.0094	20.3633	20.0469	17.8109	20.64	19.407	1.23297	0.262812
MVD	16.8346	12.8001	15.0352	16.97	16.8836	16.1723	14.8899	16.6753	-1.78539	0.263155
LNPK	14.9486	14.72	12.5212	15.1271	14.5198	16.2338	14.0633	15.2936	-1.2303	0.263889
BPHL	20.1772	19.3513	19.312	20.0413	19.9888	20.1067	19.6135	20.0456	-0.432097	0.264297
THY1	12.8667	0	11.8654	14.9382	16.4227	12.2185	8.24405	14.5264	-6.28239	0.264416
MAN2A1	17.8809	19.0225	18.0664	17.1804	18.4428	17.2202	18.3232	17.6145	0.708765	0.264715
ZADH2	15.8317	16.3496	14.3638	15.7583	17.1884	16.4633	15.515	16.47	-0.954989	0.265484
CISD1	18.855	20.6199	19.1666	19.2432	18.6697	18.2116	19.5472	18.7082	0.838987	0.266324
ARMC8	14.895	18.8298	15.7861	15.374	15.2541	13.3821	16.5036	14.6701	1.83356	0.266637
NLN	19.217	21.0848	19.0698	19.1298	18.5912	18.7081	19.7905	18.8097	0.980824	0.266721
IFT74	0	15.6196	0	13.34	13.0228	13.0474	5.20652	13.1368	-7.93025	0.267149
PITPNA	15.6711	21.2921	15.1774	14.1204	14.8009	14.2825	17.3802	14.4013	2.97891	0.267391
CCDC115	15.0612	13.4567	12.1997	14.6104	15.1859	14.6743	13.5725	14.8236	-1.25104	0.267514
UGP2	16.7373	19.7977	16.8944	16.4648	16.06	16.3794	17.8098	16.3014	1.50843	0.267803
SPPL2B	19.9791	18.4117	19.3541	19.4462	20.46	19.9828	19.2483	19.963	-0.714716	0.268476
CMPK2	16.6189	18.4379	17.2958	16.9674	17.0299	15.7083	17.4509	16.5685	0.882331	0.268994
SLC37A4	15.9822	15.5969	14.5993	17.1403	16.688	15.18	15.3928	16.3361	-0.943289	0.269123
RIPK1	13.2835	12.4176	0	14.8939	15.8125	14.443	8.56706	15.0498	-6.48276	0.269361
GM49661	16.9398	18.263	18.0569	17.5381	16.7969	13.8309	17.7532	16.0553	1.6979	0.269615
PIGS	16.5957	16.4974	15.8721	15.8829	15.4014	11.6686	16.3217	14.3176	2.00408	0.269669
VMAC	9.08539	12.6249	0	11.2801	13.7694	13.6019	7.23678	12.8838	-5.64702	0.269676
BCL2L15	19.5722	18.5527	17.7179	17.436	18.5872	14.9758	18.6143	16.9997	1.61462	0.270032
SIRT2	16.5376	18.5489	17.0841	16.8828	16.3041	16.2888	17.3902	16.4919	0.898346	0.270141
NAALAD2	14.5884	0	11.2419	15.3282	15.3128	15.174	8.61011	15.2717	-6.66154	0.270152
WFDC15B	21.5985	21.5294	19.6161	19.8276	20.7537	18.9386	20.9147	19.84	1.07471	0.270171
FHIT	13.8914	15.9585	13.4886	15.638	15.6465	15.5136	14.4461	15.5994	-1.15324	0.270501
PKHD1	0	13.7197	0	12.7187	10.0058	11.588	4.57324	11.4375	-6.86427	0.270528
PHPT1	19.4879	19.2369	20.1257	19.2431	19.1747	16.7299	19.6168	18.3825	1.23428	0.270826
ZYX	15.7397	15.7536	13.5214	15.1831	19.545	16.2926	15.0049	17.0069	-2.002	0.27104
PXYLP1	15.2326	15.9959	15.2861	15.5648	16.1399	15.979	15.5049	15.8946	-0.389695	0.271146
AHSG	17.1388	19.3159	19.5369	22.2485	20.7956	18.3326	18.6639	20.4589	-1.79504	0.271178
ADK	16.5903	16.3159	15.6064	16.585	16.7795	16.4599	16.1709	16.6081	-0.437276	0.271221
FCGRT	12.5058	0	11.5178	14.1978	14.826	13.0518	8.00786	14.0252	-6.01733	0.271602
CLMN	19.8336	21.5295	20.9196	20.0384	19.7886	20.2393	20.7609	20.0221	0.738762	0.27198
DNASE1L1	14.8387	15.0582	15.24	15.9717	15.2383	15.1184	15.0457	15.4428	-0.397154	0.27365
HSCB	19.2078	19.1317	18.7991	19.1259	18.5327	17.8736	19.0462	18.5107	0.535527	0.274006
RBL2	10.5517	14.2477	10.2497	0	14.1307	0	11.683	4.71023	6.9728	0.274136
LGALS1	16.4844	16.1732	13.8854	16.487	17.8517	16.0314	15.5143	16.79	-1.27571	0.274428
FV4	18.2195	19.7401	16.0066	15.7355	17.2999	16.1012	17.9887	16.3789	1.60987	0.274691
CANT1	13.3791	14.9788	12.8669	15.8771	14.8446	13.8088	13.7416	14.8435	-1.10191	0.27541
ACSL3	16.1682	18.5954	15.0058	14.7889	15.4828	14.8149	16.5898	15.0289	1.56091	0.275781
LCN2	18.4247	19.0759	20.0149	18.7264	17.9202	18.7626	19.1718	18.4697	0.702101	0.275808
CMTM2B	18.1047	19.074	19.1725	18.1884	18.5894	18.0538	18.7837	18.2772	0.50653	0.275836
CABCOCO1	13.1401	18.3698	12.478	12.6343	0	12.6401	14.6627	8.42477	6.23789	0.276053
STON2	0	14.2771	0	12.0398	12.0661	11.3493	4.75905	11.8184	-7.05936	0.276072
ADSL	14.5982	14.9949	12.3583	16.3647	17.2825	13.5904	13.9838	15.7459	-1.76204	0.276296
HINT1	20.4776	20.105	20.8827	21.2371	21.0805	20.4192	20.4884	20.9123	-0.423816	0.277124
UBQLN2	16.0493	14.0805	14.4726	15.6172	16.0402	15.5904	14.8675	15.7492	-0.881736	0.278033
PSMD13	18.0129	20.8874	18.4626	18.5503	17.9889	16.7917	19.1209	17.777	1.34398	0.278487
PRMT5	18.4546	20.9949	17.1014	17.448	17.1625	16.9137	18.8503	17.1748	1.67554	0.278773
SAMD15	16.4847	18.4162	17.7427	16.4592	16.6578	17.0464	17.5479	16.7212	0.826712	0.278886
NAPA	16.7167	18.6506	16.4139	16.0934	16.6013	16.0181	17.2604	16.2376	1.02283	0.279206
SIGLEC1	0	17.9047	0	15.9006	14.1883	14.1037	5.96822	14.7308	-8.7626	0.279211
TK2	15.1049	16.503	14.8391	13.5583	13.2353	0	15.4823	8.93122	6.55111	0.279372
TMC7	13.6776	15.2676	13.7591	13.533	10.9393	0	14.2348	8.15744	6.07733	0.27954
IGHA	12.4178	0	12.9756	12.2502	15.2616	16.4031	8.46447	14.6383	-6.17384	0.279617
CTPS1	15.9564	19.1963	16.9026	15.5796	15.8995	16.3673	17.3518	15.9488	1.40295	0.279768
WFDC15A	14.6744	18.328	15.8991	15.4627	12.656	0	16.3005	9.37291	6.92761	0.280385
PPP4R1	18.7744	20.826	18.3488	18.948	18.2251	17.3063	19.3164	18.1598	1.15658	0.280679
TPM2	17.081	0	12.8678	13.6465	20.1097	18.6304	9.98296	17.4622	-7.47923	0.280749
CRYBG3	14.7884	17.0647	14.5118	14.0318	14.1268	14.6779	15.455	14.2788	1.17613	0.280761
MICAL1	12.5129	12.7289	0	11.9827	16.6076	14.9727	8.41395	14.521	-6.10705	0.281201
ABHD12	18.5602	20.1863	16.3523	17.1367	17.4053	15.6616	18.3663	16.7345	1.63174	0.28133
CATSPER3	0	19.5179	0	16.8114	15.5627	15.6443	6.50598	16.0061	-9.50016	0.281439
GPLD1	16.283	16.7685	15.9501	17.3333	16.201	17.0393	16.3339	16.8579	-0.523968	0.281876
MORC4	15.3046	0	13.4021	15.9131	17.2227	16.6081	9.56892	16.5813	-7.01239	0.282292
MARCKS	16.6417	17.5769	16.1638	16.8527	17.4114	18.4908	16.7941	17.585	-0.790839	0.282366
QRICH2	15.1854	20.0617	14.5679	14.5122	13.2199	14.5418	16.605	14.0913	2.5137	0.282597
SERAC1	13.8128	19.0597	14.1343	15.0855	11.9643	0	15.6689	9.01657	6.65233	0.282832
AKR1A1	19.2755	18.6325	18.7127	20.3919	19.6845	18.6901	18.8736	19.5888	-0.715228	0.2832
ALDH1A7	18.9656	17.6933	17.2915	19.7159	19.4675	17.7475	17.9835	18.977	-0.993493	0.28391
ANXA5	19.1783	18.9597	17.904	19.2482	22.5402	19.1055	18.6807	20.298	-1.6173	0.283956
FLNA	17.8452	18.5233	16.4104	17.4766	19.1807	19.2972	17.593	18.6515	-1.05851	0.284489
DEFB20	16.0096	18.3653	16.6979	16.8151	16.1593	13.9583	17.0243	15.6442	1.38005	0.284936
FGA	16.4805	16.3849	16.6054	18.3725	16.8761	16.6035	16.4903	17.284	-0.793773	0.284958
ALDOART1	18.8332	22.3367	19.2908	18.3486	18.8349	18.5382	20.1536	18.5739	1.57968	0.286493
UQCRFS1	19.4655	21.7079	19.9023	20.227	19.0452	18.6803	20.3586	19.3175	1.04108	0.286493
BLVRB	15.645	16.5058	15.8864	16.713	16.7107	15.9464	16.0124	16.4567	-0.444306	0.286618
1700074P13RIK	0	16.1035	0	12.925	12.9271	13.4262	5.36785	13.0928	-7.72495	0.286694
NUB1	14.7828	16.8524	12.8812	16.2783	16.7047	16.4717	14.8388	16.4849	-1.64613	0.287021
ADAM5	19.1796	21.6043	19.7831	19.8165	18.8704	18.7268	20.189	19.1379	1.05111	0.287341
ADO	17.4042	18.5438	17.4945	17.745	17.0464	14.7064	17.8142	16.4993	1.31491	0.287613
VAMP3	14.1835	18.7673	14.1761	14.3726	13.6313	12.5795	15.709	13.5278	2.18119	0.287806
NSUN7	15.052	17.842	17.4413	15.6568	15.6033	15.3368	16.7784	15.5323	1.24616	0.288094
ALDH4A1	18.1842	18.2496	16.8669	18.2493	19.0208	18.0528	17.7669	18.441	-0.674059	0.288884
ARHGDIA	20.4573	19.4301	19.0976	20.2745	23.5503	20.0158	19.6617	21.2802	-1.61851	0.288981
MPZL2	13.0134	13.8968	11.0213	13.1685	14.9004	13.6293	12.6438	13.8994	-1.25554	0.289004
GSTT1	17.633	15.9655	15.3054	16.9822	18.7625	16.6512	16.3013	17.4653	-1.16402	0.289471
MAT2B	17.2572	16.7279	15.7379	16.6038	18.1646	17.2751	16.5743	17.3478	-0.773496	0.28981
TLN1	16.4572	16.9684	13.9921	16.1221	18.2718	17.1642	15.8059	17.186	-1.38013	0.289862
DGUOK	14.8994	17.4008	14.8447	14.0771	13.4896	0	15.715	9.18889	6.5261	0.290143
TMEM126A	16.0358	18.262	16.6195	17.8244	18.5901	17.3913	16.9724	17.9353	-0.962848	0.290189
GCC2	15.3766	16.3162	13.7095	15.3242	17.0149	16.4704	15.1341	16.2698	-1.13571	0.290382
PTCHD3	20.3924	20.7124	20.057	21.1135	20.5071	23.6953	20.3873	21.772	-1.3847	0.290746
GM128	13.275	16.5892	15.5988	12.6846	15.2436	12.8303	15.1544	13.5862	1.5682	0.291324
NQO2	17.1801	18.0375	18.4317	17.8996	17.1741	16.761	17.8831	17.2782	0.604892	0.291336
ITGB2	15.2533	10.4535	15.2821	16.5057	16.6814	14.6178	13.663	15.935	-2.27197	0.292113
EIF2B5	15.117	14.9104	13.3088	14.858	15.8709	15.0737	14.4454	15.2675	-0.822128	0.29286
SNRPB2	0	14.8215	0	11.9591	12.3256	11.4731	4.94051	11.9193	-6.97875	0.293176
USP24	0	14.308	0	10.8397	12.6103	11.0094	4.76932	11.4865	-6.71714	0.293675
DEFB9	18.6676	21.0779	18.893	19.4261	18.3647	14.733	19.5462	17.5079	2.03828	0.294182
GAA	17.9142	17.2268	16.8293	16.9434	18.7354	19.3153	17.3234	18.3314	-1.00796	0.294398
WFDC16	17.555	22.2744	18.1077	18.8078	17.514	14.4894	19.3124	16.937	2.37534	0.29442
VPS26C	11.7152	14.0957	11.1677	12.603	14.1676	14.0942	12.3262	13.6216	-1.29537	0.294548
ALPG	17.7954	19.1405	16.2524	16.4777	16.7995	16.403	17.7294	16.5601	1.16935	0.295147
MTND2	14.4566	15.2316	12.5757	15.2246	15.5766	14.7663	14.088	15.1892	-1.10119	0.295434
SRPK1	0	16.7934	0	13.7263	13.0167	13.6144	5.59779	13.4525	-7.85469	0.295588
GGCT	18.9342	17.7979	18.7995	17.8117	21.1944	21.3648	18.5106	20.1237	-1.61309	0.296101
GLB1L2	19.0868	20.5144	19.5262	19.2467	19.2149	18.9014	19.7091	19.121	0.588092	0.296346
APOE	19.7325	16.9997	18.189	21.3029	19.3624	18.4273	18.3071	19.6975	-1.39042	0.296702
CLCC1	17.4158	16.0757	13.8204	14.8183	15.1539	12.4534	15.7707	14.1419	1.62879	0.296748
ECPAS	16.5074	19.226	16.8172	16.5319	16.9111	15.4583	17.5169	16.3004	1.21645	0.296825
IQCH	12.9584	18.7409	13.2857	14.0494	0	12.3438	14.995	8.79772	6.19729	0.296828
CUTC	15.7341	19.659	17.143	16.7052	15.29	15.7478	17.512	15.9143	1.59772	0.297399
IFNAR2	15.5186	16.2133	15.8741	16.8215	15.7376	16.4296	15.8687	16.3296	-0.460891	0.297682
TBL2	13.3478	19.5506	13.6388	11.5225	13.3551	13.2554	15.5124	12.711	2.80141	0.298172
SORD	30.1176	23.1495	22.3953	22.3361	22.0275	21.0637	25.2208	21.8091	3.41169	0.298536
TMPRSS12	15.8924	19.4123	16.5348	17.2204	15.4413	14.134	17.2798	15.5986	1.68127	0.299392
SPAG8	15.8037	22.2915	16.0914	16.1289	0	15.8638	18.0622	10.6642	7.39802	0.299461
FAM114A1	13.3063	13.0609	0	14.2214	15.6957	14.7183	8.78905	14.8785	-6.08942	0.29973
SLK	14.1906	14.5908	11.5055	14.2446	15.45	14.6077	13.4289	14.7674	-1.33852	0.300248
WDR77	19.691	20.0096	20.4074	20.0383	19.7184	18.9711	20.036	19.5759	0.460051	0.300287
TMEM210	19.8508	21.7192	20.2472	19.8143	20.1204	19.5401	20.6057	19.8249	0.780776	0.30159
MPC2	16.0956	21.5201	15.9975	14.0061	16.1312	15.9378	17.8711	15.3584	2.5127	0.301656
NDUFB6	20.0263	21.2226	18.4685	19.4061	19.3514	16.6676	19.9058	18.475	1.43078	0.301813
CLN5	14.4877	15.5476	13.4701	15.6648	15.1036	15.2067	14.5018	15.325	-0.823244	0.30185
PDCL2	16.1911	17.8458	17.0961	16.9153	16.1905	15.9866	17.0443	16.3641	0.680211	0.302094
GM35060	11.167	17.9033	11.0471	12.5479	10.8541	0	13.3725	7.80067	5.57181	0.302101
NUMA1	16.1642	18.3046	15.2445	15.547	14.4262	15.9462	16.5711	15.3065	1.26461	0.302354
AP1S3	18.4394	17.0733	15.6418	16.1446	15.3279	16.3501	17.0515	15.9409	1.11063	0.302559
RB1CC1	0	14.9408	0	10.5439	11.9553	12.952	4.98025	11.817	-6.83679	0.302676
SPINK5	18.8061	21.2886	20.1668	21.4973	20.3228	21.4626	20.0872	21.0943	-1.0071	0.30272
GPD2	19.6567	23.285	19.5016	19.9754	19.0402	18.3332	20.8145	19.1162	1.6982	0.30287
HTRA1	16.0648	19.7307	15.9428	16.2822	15.735	14.5939	17.2461	15.537	1.70906	0.302958
SYN2	16.0964	16.2801	11.2794	16.8503	17.0298	16.5062	14.552	16.7954	-2.24347	0.303728
PSMB6	21.1317	21.3135	21.6181	21.371	20.9886	19.9088	21.3544	20.7561	0.598325	0.303735
ADA	14.4103	0	13.9631	15.0991	17.3481	15.3181	9.45782	15.9218	-6.46394	0.304267
PEX11B	0	16.99	0	13.9456	13.1629	13.1241	5.66335	13.4109	-7.74751	0.304628
D3ERTD751E	14.3558	0	12.5771	13.4183	15.6637	16.3252	8.97765	15.1358	-6.15811	0.304796
HEXB	18.7253	20.2841	18.111	18.6265	18.2879	17.5149	19.0401	18.1431	0.897024	0.305135
INPP5A	16.4322	19.4822	17.0996	16.997	15.9104	16.3258	17.6713	16.4111	1.26025	0.305442
CLCA3A2	14.6435	16.8806	15.5702	16.9578	16.0683	16.7299	15.6981	16.5853	-0.887208	0.305594
PKN1	12.0565	13.962	0	13.3958	15.2382	15.242	8.67281	14.6253	-5.95252	0.305597
BDH1	18.8986	19.5935	19.322	18.8459	19.2619	17.3928	19.2714	18.5002	0.77115	0.305805
TXNRD1	18.4575	19.2064	17.7805	18.2604	17.933	17.5417	18.4815	17.9117	0.569749	0.30581
CTSA	18.0261	18.5124	17.0143	17.8482	17.204	16.2286	17.8509	17.0936	0.757311	0.305889
LANCL1	15.0983	18.8693	16.1829	16.3855	13.2875	0	16.7168	9.89098	6.82585	0.305904
ADAM32	17.9005	17.8728	17.6079	17.9804	17.0787	16.044	17.7938	17.0344	0.759396	0.306516
DEFB15	17.1264	19.2032	17.7236	18.5391	16.1328	14.7739	18.0178	16.4819	1.53584	0.30703
BCAP29	14.7348	16.9748	14.0632	14.7535	14.4033	12.8078	15.2576	13.9882	1.26938	0.307162
ACOT2	16.8996	17.6398	15.6318	17.0702	17.9648	17.5387	16.7237	17.5245	-0.80081	0.307174
GBP2	12.7705	0	12.4263	13.4074	14.4439	14.445	8.39892	14.0988	-5.69983	0.307374
EFCAB14	15.5791	16.0719	15.722	17.9581	16.0852	15.951	15.791	16.6648	-0.873784	0.308448
SERPINA1F	22.0046	23.0439	22.7462	23.532	22.5845	23.126	22.5982	23.0809	-0.48263	0.308599
ATAD3	12.2444	18.8416	13.3251	0	13.2424	13.1535	14.8037	8.79863	6.00506	0.308666
POFUT1	0	16.1679	0	12.9228	12.9736	12.1252	5.38932	12.6739	-7.28458	0.308945
DEFB23	14.8032	17.4278	16.34	16.2731	14.9373	11.6651	16.1903	14.2918	1.89851	0.308984
PALM	13.3234	0	11.9651	13.5066	14.7405	14.1842	8.42952	14.1438	-5.71424	0.309223
HBB-BS	21.0424	21.6247	19.1178	21.5739	22.0927	21.1764	20.595	21.6143	-1.01935	0.310014
LELP1	11.5041	23.9012	12.2954	13.3988	13.39	0	15.9002	8.92959	6.97063	0.310566
DGKA	13.2345	16.5569	15.0642	14.7326	13.499	12.5359	14.9519	13.5892	1.36269	0.311527
MDH2	26.1958	24.4761	21.5877	22.5394	22.5202	21.8014	24.0866	22.287	1.79955	0.311572
PPA2	18.0743	19.1808	17.8387	19.2757	19.0492	18.484	18.3646	18.9363	-0.571716	0.311682
ITM2B	19.4638	18.4605	17.6704	17.7037	18.5211	17.0107	18.5316	17.7452	0.786367	0.312446
AMY1	15.8945	17.3355	16.0202	17.3953	16.3199	17.6841	16.4167	17.1331	-0.716379	0.313007
CPT2	19.886	21.1917	20.1403	21.1396	20.6654	21.0127	20.406	20.9392	-0.533181	0.313451
KIF21A	13.4967	10.3521	9.1751	10.8296	14.0035	13.9668	11.008	12.9333	-1.92534	0.314161
PGAM5	16.4579	19.7535	15.6631	15.8716	15.175	15.8399	17.2915	15.6288	1.66269	0.314537
LMNA	16.4279	18.4954	15.4242	16.5612	15.6502	14.1613	16.7825	15.4576	1.32491	0.314671
TNS1	14.0177	11.8849	0	12.6519	15.7268	14.8614	8.63421	14.4134	-5.77916	0.315089
PTPN20	14.6374	18.7822	13.7993	14.3906	0	13.9987	15.7396	9.4631	6.27653	0.315225
MAPRE1	15.3379	16.9175	14.2852	16.4676	17.2228	15.9409	15.5136	16.5438	-1.03022	0.31533
IVD	19.3484	18.4207	18.1883	19.2246	19.4897	18.7241	18.6525	19.1462	-0.493702	0.315346
TMEM89	12.1073	20.8192	14.7423	15.4008	12.8328	0	15.8896	9.41121	6.47841	0.315627
PPID	0	15.7802	0	11.0829	12.1122	13.4864	5.26006	12.2272	-6.96709	0.315813
MAN1B1	14.2662	14.2588	13.426	13.9273	14.4603	15.7116	13.9837	14.6997	-0.716052	0.316177
UBTD2	16.1631	17.4927	16.3577	16.0794	16.2892	16.0018	16.6712	16.1235	0.547732	0.316267
CD200	14.255	0	13.2885	15.4424	15.5602	14.8019	9.18116	15.2681	-6.08698	0.316586
HMGCL	15.8209	17.2284	16.0322	16.3285	18.633	16.982	16.3605	17.3145	-0.953967	0.31663
TPCN1	11.4609	14.7422	10.8348	13.858	14.1606	13.8248	12.3459	13.9478	-1.60184	0.316816
NEU1	17.0487	20.2357	19.2152	18.2446	17.6249	16.8847	18.8332	17.5847	1.24847	0.317043
PCBD2	15.7366	16.612	15.6926	16.5592	16.3406	16.3227	16.0137	16.4075	-0.393782	0.317857
SUGT1	18.6553	19.4265	17.9278	18.4633	18.137	17.6556	18.6699	18.0853	0.584561	0.318366
ACOT10	15.6569	17.7816	17.2921	16.5722	15.5475	16.0454	16.9102	16.055	0.855182	0.318368
HPCAL1	16.3703	16.5274	13.3807	14.9437	14.2695	12.8608	15.4262	14.0247	1.40148	0.318617
PRDX5	22.5391	22.8156	21.4654	21.6362	21.8338	21.7278	22.2734	21.7326	0.540781	0.31893
LMNB1	14.4513	18.3065	12.9791	14.284	13.2952	0	15.2456	9.19308	6.05256	0.319041
SLC7A5	15.3982	16.2802	15.3672	15.9161	14.6455	14.7298	15.6819	15.0972	0.584732	0.319166
TWF1	18.1381	18.6576	16.6091	17.8857	20.0957	18.4947	17.8016	18.8254	-1.02375	0.319738
PRSS50	17.4264	21.6151	17.8113	19.6997	21.0597	21.36	18.9509	20.7065	-1.75554	0.320277
IARS2	19.1516	20.727	19.8965	20.577	20.4692	20.5166	19.925	20.5209	-0.5959	0.320353
ALCAM	14.5319	14.1254	12.2473	14.5309	14.8847	14.2459	13.6349	14.5538	-0.918955	0.320538
DEFB11	16.3421	19.3305	17.2615	16.5216	15.4777	0	17.6447	10.6664	6.97827	0.320683
ALOX15	14.6183	16.1898	14.9282	16.5655	16.0346	15.2415	15.2454	15.9472	-0.701742	0.320747
NUP133	15.1188	18.0516	13.5875	13.8965	13.9645	13.7582	15.5859	13.8731	1.71287	0.320959
DCPS	15.3316	16.6811	13.0705	15.5028	17.1269	16.6257	15.0277	16.4185	-1.39072	0.321387
FBXO22	13.3735	14.3712	11.6452	13.02	15.3292	14.6088	13.13	14.3193	-1.18937	0.321395
GALE	17.0532	18.5111	17.0604	17.3302	17.1348	15.9657	17.5416	16.8102	0.731341	0.321399
GNPDA2	17.2028	19.5861	17.7167	17.9299	17.5461	15.3947	18.1686	16.9569	1.21165	0.321536
HSD11B1	17.7326	13.3099	0	15.3523	18.1091	18.4091	10.3475	17.2902	-6.94266	0.321597
MAN2A2	16.3439	19.0303	15.69	15.7647	14.7154	16.5085	17.0214	15.6629	1.3585	0.322215
COL6A3	0	14.216	10.2658	13.1706	13.6633	14.1822	8.16062	13.672	-5.51141	0.322829
SORL1	0	15.1381	0	10.7255	13.87	10.1786	5.04602	11.5914	-6.54535	0.323081
A26C2	11.8117	15.2073	14.3269	11.7673	0	13.2716	13.7819	8.34628	5.43566	0.323542
PBDC1	14.8394	12.4786	0	15.21	15.3221	14.6818	9.106	15.0713	-5.96531	0.324382
BSG	21.5475	20.9045	21.2687	22.1913	22.2146	20.9519	21.2402	21.7859	-0.545686	0.32449
PUS7	12.8217	0	10.3672	12.1052	14.1344	12.1856	7.72963	12.8084	-5.07874	0.324623
PGLYRP2	12.8766	0	14.4078	16.8165	13.9805	14.1689	9.09479	14.9886	-5.89381	0.325219
PLB1	26.0108	20.4193	20.3336	19.9892	20.213	19.2891	22.2546	19.8304	2.42417	0.325293
MTERF2	15.2025	16.0585	15.2024	14.0842	14.1455	0	15.4878	9.40991	6.0779	0.325445
CBR3	17.1793	15.7259	14.9193	15.8872	14.9153	14.2525	15.9415	15.0183	0.923196	0.32606
SERPINB1A	15.93	16.1231	14.4449	16.6051	16.0524	15.9021	15.4993	16.1865	-0.687196	0.326179
GLT1D1	16.8307	18.525	16.4087	16.4182	15.8865	16.926	17.2548	16.4102	0.844572	0.326221
AXDND1	12.1636	18.6758	12.0295	0	12.1199	13.6857	14.2896	8.60188	5.68776	0.326367
ACOT13	17.7383	15.9335	16.7352	17.4355	17.9306	17.0864	16.8023	17.4842	-0.68186	0.32653
BOLA3	12.7125	17.4825	13.4394	13.4584	13.0803	0	14.5448	8.84623	5.69858	0.32667
MACROD1	17.6433	20.6218	17.9027	18.4475	17.8114	15.5916	18.7226	17.2835	1.43907	0.326685
UAP1	13.9468	13.2293	12.8399	14.0918	14.0912	13.2637	13.3387	13.8156	-0.476898	0.326785
CEP170	0	17.6191	0	13.0706	13.361	13.8459	5.87303	13.4258	-7.5528	0.327172
CATSPERZ	15.1819	16.411	14.2777	16.7098	15.9001	15.6906	15.2902	16.1002	-0.809943	0.327578
TMUB1	14.4813	13.5226	0	15.8289	15.4376	14.7483	9.33464	15.3382	-6.00361	0.327636
PSMA2	18.9294	20.4512	19.3064	19.0898	19.2971	15.34	19.5624	17.909	1.6534	0.327786
SEPTIN8	14.754	15.2722	13.6081	15.5615	15.5352	14.5564	14.5448	15.2177	-0.672888	0.327817
BEST1	13.9706	17.6316	15.1629	14.8446	14.0097	13.7641	15.5884	14.2062	1.38219	0.327907
ARPC1A	15.9819	16.1967	14.8505	15.6064	15.1497	12.4347	15.6764	14.3969	1.27947	0.328119
PHKG2	0	18.2567	0	13.9773	13.8952	13.7876	6.08557	13.8867	-7.8011	0.3284
PTK7	14.3204	13.5525	11.4356	13.9237	15.3139	13.5512	13.1028	14.2629	-1.16012	0.328501
PITPNB	16.2905	18.1425	16.2831	15.9919	16.8229	15.3556	16.9054	16.0568	0.848586	0.328806
NUP93	15.1626	18.3231	15.2653	15.6086	14.9854	14.1506	16.2503	14.9149	1.33544	0.328852
DGLUCY	16.2615	19.4583	15.0023	15.2052	15.2045	15.2202	16.9074	15.21	1.69741	0.328995
SEC62	15.5786	17.3074	13.5594	14.8774	14.2547	13.0981	15.4818	14.0767	1.40507	0.330019
HDDC2	14.4276	19.5415	17.4927	18.0145	19.7735	19.3729	17.1539	19.0536	-1.89971	0.330096
NDUFS8	0	20.6989	0	15.3025	16.5517	15.2159	6.89964	15.69	-8.7904	0.330551
TEX44	18.3453	22.0029	18.514	18.2201	18.1753	17.9211	19.6207	18.1055	1.5152	0.331356
RAB17	13.9638	19.7133	11.2806	12.8845	14.2514	0	14.9859	9.04531	5.94056	0.331897
ATP6V1F	15.237	17.2667	15.6532	16.3472	14.9026	12.4971	16.0523	14.5823	1.47	0.332034
FABP9	16.4243	22.0308	17.332	16.7807	16.46	15.9435	18.5957	16.3948	2.20096	0.332298
SLC33A1	15.2115	16.0655	15.1354	14.8003	15.6692	13.4246	15.4708	14.6314	0.839415	0.332399
MLEC	17.7779	17.4426	16.2815	17.5313	17.9276	17.764	17.1673	17.741	-0.573644	0.332542
CNRIP1	13.3792	0	13.1168	14.3756	14.9437	13.9551	8.83198	14.4248	-5.59281	0.3328
MYH11	19.0279	16.7862	13.7759	15.6336	20.3558	21.2667	16.53	19.0854	-2.55539	0.332815
G6PC3	15.8913	19.0341	15.2766	15.3822	15.3829	0	16.734	10.255	6.47899	0.333009
GMFG	14.3172	13.6736	0	15.3247	15.2142	15.1611	9.33025	15.2333	-5.90308	0.333491
PTTG1IP2	13.6406	15.1375	13.8549	13.4986	12.6148	0	14.211	8.70446	5.50654	0.333569
COL6A1	13.9546	14.4258	11.0774	14.1357	14.8027	14.4752	13.1526	14.4712	-1.31863	0.334119
MAOA	17.1669	17.6657	16.6448	17.4163	17.6271	17.5477	17.1591	17.5303	-0.371183	0.334241
PI16	13.958	0	14.2248	16.4312	15.0407	14.4728	9.39426	15.3149	-5.92063	0.334299
SLC25A11	15.0353	19.1547	0	0	10.9842	0	11.3967	3.66141	7.73526	0.334372
IQCN	0	18.7939	0	14.9245	13.5383	13.9655	6.26464	14.1427	-7.8781	0.335375
APOA2	16.5391	15.8729	18.0312	18.9485	18.0239	16.5661	16.8144	17.8462	-1.03178	0.335449
LY6K	16.6294	19.5513	16.1796	15.7898	16.6315	15.9662	17.4534	16.1292	1.32427	0.33628
CSF1R	10.7364	0	11.2261	13.1868	11.5574	10.9837	7.32082	11.9093	-4.5885	0.336365
LYZL6	16.4527	19.0574	17.3709	16.1133	17.1125	16.7704	17.627	16.6654	0.961618	0.336425
PI4K2B	15.3184	17.2534	15.7542	15.9002	14.5685	15.5003	16.1087	15.323	0.785692	0.336482
TOMM70	11.3599	16.0592	9.67719	0	11.4166	11.1901	12.3654	7.53556	4.82986	0.336808
NDUFA5	0	19.1683	0	15.1736	15.1242	12.8654	6.38944	14.3877	-7.9983	0.336856
CYP2D22	13.7938	12.1221	0	13.3343	14.3921	14.4874	8.63862	14.0713	-5.43266	0.337549
PCP4L1	14.8956	0	13.1984	13.5777	16.6236	15.5263	9.36465	15.2425	-5.87789	0.337583
EIF2A	14.2954	14.914	14.1402	15.0258	14.4444	14.8456	14.4499	14.7719	-0.322044	0.337679
ACSL5	19.2679	18.5479	16.5248	16.1871	17.9722	16.9334	18.1135	17.0309	1.08264	0.337792
ARMC6	13.9146	17.5649	12.6634	14.546	12.9409	10.4367	14.7143	12.6412	2.07311	0.337812
GM39566	13.934	21.303	14.2806	16.3942	13.7526	0	16.5059	10.0489	6.45694	0.337839
ANXA6	20.2569	19.474	17.815	20.01	21.2807	19.2921	19.182	20.1943	-1.01228	0.33796
PGM3	18.7727	16.4201	15.858	17.5965	18.3085	18.4902	17.0169	18.1317	-1.1148	0.338147
APCS	13.7064	16.5615	14.9514	13.9044	0	13.9509	15.0731	9.28512	5.78794	0.338158
GNAO1	14.6852	15.8046	13.2704	14.6223	16.2306	15.8288	14.5867	15.5606	-0.973841	0.33848
SLC26A3	15.625	17.7489	13.9453	15.7051	13.3453	0	15.7731	9.68346	6.0896	0.338508
RPN1	20.328	21.1902	19.1142	19.663	19.8107	18.8631	20.2108	19.4456	0.765195	0.338911
DEFB37	16.8231	19.601	17.7757	18.0496	16.9324	15.8087	18.0666	16.9302	1.13637	0.339072
TTC32	13.9439	0	11.8177	13.4526	14.277	14.2283	8.5872	13.9859	-5.39874	0.339203
RABGGTB	13.3352	16.5243	13.998	13.7899	13.7639	12.6585	14.6192	13.4041	1.21508	0.339596
GIPC1	11.2134	15.6846	10.8774	0	11.5843	11.6505	12.5918	7.74492	4.8469	0.33993
RABGGTA	17.6985	19.8781	17.8112	18.9439	19.6047	19.4763	18.4626	19.3416	-0.879051	0.340365
BAG3	16.2316	15.8805	14.8319	15.6849	17.9007	16.0413	15.648	16.5423	-0.894335	0.340835
NECTIN2	13.1086	13.287	0	14.2636	14.6213	13.8689	8.79851	14.2513	-5.45276	0.340844
PGLS	20.9559	20.727	19.2793	19.7451	19.577	19.6905	20.3207	19.6709	0.649805	0.341127
LIPG	18.9615	21.4311	18.8863	18.9322	18.8125	18.4324	19.7596	18.7257	1.03393	0.341188
TPP2	24.231	22.0599	20.4952	20.8079	20.7384	21.2213	22.2621	20.9225	1.33951	0.341341
PLEKHO2	13.0019	0	13.0446	14.0487	14.2183	13.8974	8.68216	14.0548	-5.37266	0.341426
GM50092	15.0218	14.3528	0	15.9812	15.7774	15.7969	9.79153	15.8518	-6.0603	0.341651
SERPINA10	12.4095	0	13.4411	15.0497	13.1238	13.6861	8.61689	13.9532	-5.33632	0.341684
RGN	18.6937	17.7617	16.0909	18.6085	18.6647	18.0942	17.5154	18.4558	-0.940361	0.341769
LCMT1	17.3897	19.4191	17.0031	17.6117	17.382	15.682	17.9373	16.8919	1.04545	0.342068
HNRNPA0	0	18.3416	0	12.9718	14.2992	13.697	6.11388	13.656	-7.5421	0.342556
LAP3	23.3423	20.974	18.9309	19.2283	19.2534	20.0539	21.0824	19.5119	1.57047	0.342608
ACSBG1	10.1746	12.9355	0	11.3577	13.443	12.8383	7.70334	12.5463	-4.84297	0.342925
ACR	21.4861	22.6071	19.296	19.7797	19.6095	20.4081	21.1297	19.9324	1.19728	0.342968
DDX58	11.6009	13.0762	0	12.4687	14.3769	13.0715	8.2257	13.3057	-5.08001	0.343823
PPP1R2	16.9955	20.4068	16.9262	15.5859	17.15	17.2797	18.1095	16.6719	1.43768	0.344073
XYLT2	0	16.4589	0	12.4336	12.2442	12.0034	5.4863	12.2271	-6.74075	0.344143
DPP4	19.1637	19.1634	18.7297	19.9407	24.2546	18.8934	19.0189	21.0296	-2.01063	0.344935
SPINK8	15.1772	16.3811	16.7041	14.7597	15.1703	0	16.0875	9.97667	6.1108	0.34518
LRRC63	13.682	16.9396	14.2985	14.0293	0	13.8501	14.9734	9.29313	5.68024	0.345642
HINT3	16.3197	17.0489	15.5684	15.9986	16.0517	15.2345	16.3123	15.7616	0.550706	0.345799
MUG1	17.1326	18.793	17.7672	19.8	17.8133	18.5131	17.8976	18.7088	-0.811197	0.345901
CCDC124	13.2169	0	13.8027	14.6508	14.6692	14.2024	9.00652	14.5075	-5.50095	0.346561
EPB41L3	14.6038	0	13.5534	14.7482	15.1667	15.4617	9.38572	15.1255	-5.73978	0.346588
C2ORF69	13.1947	0	14.4001	14.5508	15.2989	14.6297	9.19826	14.8265	-5.62821	0.346656
CDC37	16.421	18.5059	15.4273	14.012	16.3368	16.2164	16.7847	15.5217	1.26299	0.346811
ERLIN1	0	17.9241	0	13.7662	12.6293	13.3883	5.97469	13.2613	-7.28658	0.346859
SNX5	17.783	17.3467	16.1041	17.7036	18.1607	17.2594	17.078	17.7079	-0.62994	0.347097
EDDM3B	13.6754	17.1939	13.309	14.4811	12.9341	0	14.7261	9.1384	5.58771	0.347643
TBCA	13.4023	0	13.15	14.9264	14.1903	13.5908	8.85076	14.2358	-5.38506	0.347658
EEF1AKMT2	14.2249	0	12.4864	13.9377	14.6909	14.3906	8.9038	14.3397	-5.43593	0.348795
OPTN	15.0336	14.2866	0	15.778	15.43	15.9142	9.77338	15.7074	-5.93403	0.348892
CCDC33	13.0719	16.7403	12.8022	12.9352	0	13.5863	14.2048	8.84052	5.36431	0.349345
ACADSB	19.1099	18.6147	17.9786	19.3439	19.9296	18.2987	18.5677	19.1907	-0.622975	0.349388
CORO1C	14.0594	15.762	0	0	10.265	0	9.94045	3.42166	6.51879	0.349462
IARS1	19.7152	17.7528	14.0094	19.0632	18.1205	20.4267	17.1591	19.2034	-2.04432	0.349652
MROH3	16.2767	17.2558	16.949	16.2339	16.831	16.2978	16.8272	16.4542	0.372979	0.350078
PANK4	10.5081	12.9967	0	12.0168	14.2917	11.6293	7.83492	12.6459	-4.81101	0.350182
MDK	13.3815	16.231	12.5281	13.3935	12.8677	0	14.0469	8.75373	5.29315	0.350218
ABHD5	13.3933	16.6865	0	0	10.2454	0	10.0266	3.41512	6.61147	0.350272
SARS2	12.2795	11.9636	0	13.6633	13.0271	12.1761	8.08104	12.9555	-4.87447	0.350898
MYO6	16.9999	18.8298	16.7822	17.3963	16.1873	16.5955	17.5373	16.7263	0.810997	0.350937
SPACA6	13.6572	15.0966	12.0926	13.3483	12.1076	0	13.6155	8.4853	5.13018	0.351139
MSRB2	14.3569	17.169	14.1332	13.9403	14.5467	0	15.2197	9.49567	5.72404	0.351179
G3BP1	0	17.1186	0	12.3715	12.3825	12.9998	5.7062	12.5846	-6.87837	0.351281
PRPF19	14.7239	16.9934	13.9199	15.1005	14.4577	11.5284	15.2124	13.6955	1.51685	0.351423
MRPL44	11.8864	13.9854	0	13.827	14.0098	13.7744	8.62394	13.8704	-5.24643	0.351473
FAM234B	15.1363	14.6672	12.974	14.6051	15.6888	14.9116	14.2592	15.0685	-0.809351	0.351549
SPHK1	12.4819	12.9852	0	13.1146	13.6763	14.009	8.48905	13.6	-5.11092	0.351859
CCT4	16.9802	22.0207	18.9874	18.189	17.6068	16.9053	19.3294	17.567	1.76239	0.352027
PLA2G10	16.6422	18.8761	17.0445	17.0302	15.7843	0	17.521	10.9382	6.58277	0.352435
ECSIT	13.4945	14.5039	0	14.8911	15.1899	14.7662	9.3328	14.949	-5.61624	0.35261
NME3	16.6696	19.2325	15.1683	15.0571	16.1	15.6438	17.0235	15.6003	1.42318	0.353158
PGD	20.1668	20.8406	19.2559	19.9187	19.8293	17.0069	20.0878	18.9183	1.1695	0.35379
RPN2	18.9924	20.2087	18.75	19.2035	22.3994	19.8946	19.317	20.4992	-1.18215	0.354564
UPK3B	11.8813	12.6843	0	14.1168	12.3461	12.7885	8.18854	13.0838	-4.89527	0.354741
CYB5R2	18.5689	19.2877	17.7759	18.8137	19.0822	19.3055	18.5442	19.0671	-0.522988	0.354838
GZMN	13.8345	17.546	15.5841	14.1359	14.7826	14.2093	15.6549	14.3759	1.27896	0.354915
BPNT1	17.9105	19.2621	18.867	19.2027	18.6302	19.9341	18.6799	19.2557	-0.57579	0.355051
PRUNE1	17.0585	21.7755	18.1889	17.5722	17.1252	17.243	19.0076	17.3135	1.69417	0.35554
CA2	20.3016	21.2308	20.1095	20.5287	20.1388	19.5835	20.5473	20.0837	0.463631	0.355968
BBS4	13.5929	15.3964	13.1385	13.4123	12.8392	13.4118	14.0426	13.2211	0.821502	0.356031
NSUN6	9.94434	0	0	0	14.3256	13.8535	3.31478	9.39304	-6.07826	0.356263
EPM2AIP1	14.0029	14.3126	0	14.3471	16.4607	14.3382	9.43849	15.0487	-5.61018	0.356352
SIKE1	14.1593	12.5949	0	14.2692	14.5006	13.9666	8.91807	14.2455	-5.32741	0.356556
PRCP	20.9213	22.1261	21.1896	21.4471	20.6063	20.7678	21.4124	20.9404	0.471964	0.356688
IL4I1	18.1805	23.3313	18.2503	18.55	17.4624	17.6776	19.9207	17.8967	2.02406	0.356919
ATE1	14.0527	14.7294	0	13.3671	16.0963	16.3936	9.59405	15.2857	-5.69163	0.357366
ABHD14B	18.6317	17.8486	17.3119	17.2394	17.6196	17.5686	17.9307	17.4758	0.454864	0.35808
ATP11C	13.8074	0	13.1053	13.8789	15.3383	13.6352	8.97091	14.2841	-5.31322	0.358088
PPM1A	15.4938	18.4552	16.3994	16.0148	16.144	15.0487	16.7828	15.7359	1.04694	0.358184
CORO7	15.6064	16.4785	14.1341	14.7719	0	14.2708	15.4063	9.68089	5.72545	0.358379
GOLGA5	16.1257	15.8939	14.6696	15.906	16.8253	15.7291	15.5631	16.1534	-0.590391	0.359416
GLS	14.9663	14.3925	0	14.8876	15.9888	15.7966	9.78628	15.5577	-5.77138	0.359646
EML2	16.0237	16.261	13.5822	15.8187	16.7906	16.2935	15.289	16.3009	-1.01197	0.360168
ARL13B	15.2438	16.5325	16.043	16.6131	16.1721	16.3652	15.9397	16.3835	-0.443739	0.360691
ALB	27.8531	23.9251	23.0992	23.6798	23.7069	22.3082	24.9591	23.2316	1.72752	0.361185
D11WSU47E	14.9578	16.8596	15.0739	15.1541	13.8655	15.4363	15.6304	14.8186	0.811787	0.361275
STX16	13.149	14.6782	12.9605	12.4686	13.2251	0	13.5959	8.56455	5.03133	0.361284
MRPL24	13.8945	12.9067	0	12.7664	14.8554	14.9314	8.93374	14.1844	-5.25065	0.361362
SH3GL3	15.2206	17.8081	14.8891	15.5594	14.6408	0	15.9726	10.0667	5.90588	0.361826
PITHD1	14.2985	17.3401	14.4214	14.456	14.5878	0	15.3533	9.68125	5.67208	0.361889
CCS	13.1302	15.4429	0	14.7421	15.6329	15.0905	9.52437	15.1552	-5.63081	0.362206
IQANK1	16.4517	18.1991	17.1085	17.1532	16.2264	16.5266	17.2531	16.6354	0.617697	0.362244
DEFB30	14.9567	16.2692	15.5633	14.8926	14.6258	0	15.5964	9.83949	5.75692	0.362468
UGGT2	0	13.7104	11.7262	12.8738	13.9588	13.6063	8.47886	13.4796	-5.00077	0.362815
RALY	14.6225	15.2601	14.0976	14.1071	13.6486	0	14.6601	9.25188	5.4082	0.362929
PSMD4	17.4585	19.3632	15.6802	17.3311	16.6729	13.9023	17.5006	15.9688	1.53181	0.363417
MOGS	16.941	19.2945	15.9984	16.9775	15.7225	16.0708	17.4113	16.2569	1.15441	0.363434
CABS1	14.732	15.8735	13.1618	15.4801	15.2652	15.7714	14.5891	15.5056	-0.916457	0.363757
ARL9	14.0848	18.9212	14.8258	14.5236	13.4107	14.6391	15.9439	14.1911	1.7528	0.364408
SPINT4	17.417	20.0003	18.3926	18.8602	17.5169	11.5473	18.6033	15.9748	2.6285	0.364573
PCSK1N	10.6156	0	0	0	14.5288	14.8088	3.53853	9.77922	-6.24069	0.36487
TMPO	16.0808	18.4095	15.8823	16.3235	15.6361	15.5804	16.7909	15.8467	0.944198	0.365548
GUSB	18.7094	19.3376	22.4267	19.0131	19.4588	17.9674	20.1579	18.8131	1.34483	0.366008
CMAS	14.6715	18.406	14.5933	15.4199	14.7442	12.8984	15.8903	14.3542	1.53611	0.366021
MYO1D	13.7716	18.4691	14.8431	13.4899	14.62	14.0359	15.6946	14.0486	1.64594	0.366588
DPP3	21.3181	21.1681	19.9675	20.3264	20.411	20.2334	20.8179	20.3236	0.494301	0.366805
ACRV1	18.6084	17.9042	17.5896	17.8004	18.0065	15.6502	18.0341	17.1524	0.881692	0.366858
IFI30	17.7643	19.3201	18.3266	18.7081	17.794	16.3465	18.4703	17.6162	0.854124	0.366895
TSSK4	21.235	20.9713	19.5879	18.9735	19.9347	20.7054	20.5981	19.8712	0.726853	0.367124
RAB2B	14.3285	18.0595	13.8127	14.4054	13.5521	13.6056	15.4003	13.8544	1.5459	0.367308
SDHA	23.2233	24.0761	20.4588	21.3816	20.9207	21.6765	22.586	21.3262	1.25981	0.367785
NDUFA6	18.6136	21.5664	16.3468	17.2077	16.6731	17.4253	18.8423	17.102	1.74025	0.368427
THADA	13.0495	14.2812	0	12.947	15.9641	14.1945	9.11023	14.3685	-5.25829	0.368771
RRAGC	12.1791	16.2693	12.3309	12.7347	12.8864	10.214	13.5931	11.945	1.64804	0.368788
AHSA1	13.1783	14.2684	0	12.929	15.2961	15.043	9.14888	14.4227	-5.2738	0.368936
SPINKL	14.2063	18.8712	14.2785	15.2636	14.7562	0	15.7853	10.0066	5.77872	0.368994
TECR	17.5808	21.9544	16.3633	16.9448	17.6074	15.4336	18.6329	16.6619	1.97092	0.369074
MUC5B	27.3496	24.3177	22.607	23.3009	23.1453	23.0488	24.7581	23.165	1.59308	0.369443
CABYR	19.3143	21.5819	18.9846	19.5949	18.7678	18.6846	19.9603	19.0158	0.944522	0.36956
IGTP	13.9428	14.719	0	14.5904	15.5898	14.9538	9.55393	15.0446	-5.49069	0.369665
SLC1A1	13.2339	15.3712	0	0	10.4229	0	9.53505	3.47429	6.06075	0.369881
TBC1D24	14.2358	0	14.5812	15.1565	15.6281	14.523	9.60568	15.1025	-5.49686	0.370952
HEBP2	15.0482	14.6618	11.2709	14.8108	16.236	14.1781	13.6603	15.075	-1.41463	0.371087
TSTD3	15.4292	14.584	15.6102	14.9329	15.2522	13.4895	15.2078	14.5582	0.649621	0.372099
LMAN2	19.8507	20.023	17.8844	19.0272	18.6645	17.556	19.2527	18.4159	0.836788	0.372289
WFDC6A	17.4873	17.7576	17.1914	17.2184	16.1682	0	17.4788	11.1289	6.34991	0.37258
4932415D10RIK	0	20.8444	0	15.3495	14.4668	14.7693	6.94815	14.8619	-7.91372	0.372743
EMC8	14.5682	15.9234	12.172	13.5417	13.6326	0	14.2212	9.05812	5.16309	0.372835
SLC25A21	14.9375	17.4073	14.4162	15.3539	14.4262	0	15.587	9.92671	5.66028	0.372837
PRXL2A	19.7215	19.6317	18.7548	20.0408	19.6468	19.508	19.3694	19.7319	-0.362515	0.373185
UEVLD	13.9208	12.8526	11.6356	13.5868	13.849	13.2304	12.803	13.5554	-0.752441	0.373296
TMEM81	14.8973	14.5654	15.227	17.0075	15.0009	14.9809	14.8965	15.6631	-0.76657	0.373337
ATP2A2	17.4423	18.8169	16.5014	15.8342	17.9167	16.2252	17.5869	16.6587	0.928229	0.373737
SHMT1	17.6662	19.8656	19.2054	18.9084	17.5959	17.8824	18.9124	18.1289	0.78348	0.373952
DKK3	0	16.8939	13.1554	10.9419	0	0	10.0164	3.64729	6.36913	0.374112
ACOT7	20.4202	21.6541	20.7168	21.0942	20.3685	16.7774	20.9304	19.4134	1.51698	0.374498
PNPO	16.7789	0	14.2704	15.4978	16.7657	16.5449	10.3497	16.2695	-5.91975	0.374747
CD151	14.5805	16.5071	14.8388	14.2153	15.8183	11.5594	15.3088	13.8644	1.44444	0.374911
PLCD4	20.7089	19.1082	16.8675	17.1509	16.1854	19.105	18.8949	17.4804	1.41442	0.374935
CMC4	12.8975	16.0092	12.7282	13.0968	13.488	0	13.8783	8.86162	5.01671	0.375605
POGLUT3	13.2209	13.3069	0	13.0587	13.881	14.5764	8.8426	13.8387	-4.99608	0.375714
GPR82	15.767	16.6738	14.0602	14.5729	15.1371	0	15.5003	9.90332	5.59697	0.37583
MRRF	15.4724	15.2295	15.396	15.6072	14.7649	11.659	15.366	14.0104	1.35559	0.376039
GK	17.094	18.7239	15.662	16.6532	16.4766	15.2689	17.16	16.1329	1.02707	0.376042
CCT3	18.0759	22.0481	19.3306	18.5285	18.4379	18.5175	19.8182	18.4946	1.32358	0.376082
COPRS	12.3319	12.8052	0	12.0915	13.6902	13.5507	8.37904	13.1108	-4.73173	0.376105
HYI	13.8404	14.2941	0	15.4408	14.5145	14.0507	9.37816	14.6687	-5.29052	0.376454
ABO	14.2024	13.3706	12.1092	0	12.7853	12.5956	13.2274	8.4603	4.7671	0.376794
WDR44	14.8191	12.4481	0	12.934	14.9486	14.9106	9.08905	14.2644	-5.17535	0.377045
USP30	0	16.1241	0	11.4013	11.6881	11.1911	5.37469	11.4269	-6.05217	0.377096
HGFAC	11.9036	16.0173	13.8862	14.4399	12.1861	0	13.9357	8.87534	5.06034	0.377191
FUNDC2	12.8101	13.4445	0	13.5411	13.9864	13.5062	8.75154	13.6779	-4.92636	0.377501
CYC1	15.5635	21.6676	15.7179	16.4052	16.1238	13.4825	17.6496	15.3371	2.3125	0.377501
MAPK3	14.6508	15.0376	13.407	14.441	15.2478	15.1201	14.3652	14.9363	-0.571128	0.377573
TMEM109	15.9633	16.0486	14.639	15.7248	16.5662	15.9632	15.5503	16.0848	-0.534445	0.377773
GPX1	18.8918	16.9837	17.0647	17.8863	18.765	18.4201	17.6467	18.3571	-0.710384	0.37785
DEFB47	16.8425	17.5263	17.0274	17.1363	15.741	0	17.1321	10.9591	6.17297	0.37795
MSLN	0	12.5738	12.0586	14.3222	12.1918	11.9572	8.21081	12.8237	-4.61293	0.378259
LNPEP	14.9347	13.1551	0	13.4405	16.1108	14.3825	9.36326	14.6446	-5.28133	0.378719
MFF	12.933	15.2058	0	10.4915	0	0	9.37957	3.49716	5.88241	0.378744
NCL	10.5175	17.1777	0	14.9066	14.8929	14.7075	9.2317	14.8357	-5.60398	0.378904
CDC16	0	14.8604	12.2127	15.1005	14.1945	13.1555	9.02437	14.1502	-5.1258	0.379105
IGBP1	14.7369	14.0936	0	14.6307	14.8877	15.4633	9.61017	14.9939	-5.38374	0.379279
ATRAID	15.3788	17.3782	14.7913	15.4021	15.0851	0	15.8494	10.1624	5.68705	0.379484
PSME1	14.8542	18.0452	12.9807	13.6882	15.6184	0	15.2933	9.76889	5.52446	0.379491
MRPS21	12.4215	14.5783	0	14.4467	14.2197	13.5805	8.99991	14.0823	-5.08241	0.379553
TRADD	12.6601	12.9828	0	11.9792	14.3026	13.7067	8.54763	13.3295	-4.78183	0.379663
YOD1	13.1049	16.0787	13.7431	14.3768	13.1913	11.9543	14.3089	13.1741	1.13479	0.38022
EGF	12.7436	15.451	14.1525	14.9934	15.0696	14.9026	14.1157	14.9885	-0.872862	0.380321
EPPIN	16.3611	18.7378	15.8838	16.6242	16.0945	0	16.9942	10.9062	6.08801	0.380563
LRP1	14.0719	14.6655	0	14.3801	15.8202	14.577	9.57911	14.9257	-5.34663	0.380625
ABCB5	17.4098	17.9194	15.821	17.4577	18.6601	17.321	17.0501	17.8129	-0.762884	0.380649
LPCAT3	17.6541	17.5882	17.3541	17.794	16.2273	17.0597	17.5321	17.027	0.505139	0.380674
SERPING1	16.2712	16.6259	16.6986	18.3184	16.978	16.2924	16.5319	17.1963	-0.664351	0.380696
FAM3A	15.1963	15.5414	14.3847	15.0339	14.8382	13.2376	15.0408	14.3699	0.67088	0.381066
IZUMO2	15.4366	18.9893	15.4529	16.107	14.966	14.8305	16.6263	15.3012	1.3251	0.381516
CHIT1	18.8136	19.0507	18.5576	18.7771	18.7364	17.5124	18.8073	18.3419	0.465373	0.381527
DMXL2	14.3669	18.0341	15.5219	15.108	14.2472	14.9489	15.9743	14.768	1.20625	0.381771
MRPS23	14.5307	14.0181	0	14.0936	15.8376	14.4934	9.5163	14.8082	-5.29188	0.381992
ENTPD1	12.1536	12.9054	0	8.81599	15.3344	15.3497	8.35302	13.1667	-4.81369	0.382167
FHL4	20.2051	21.3311	20.5849	21.5884	20.8083	20.9413	20.7071	21.1127	-0.405619	0.382545
ANK1	0	17.1637	0	10.4836	14.7911	10.9548	5.72125	12.0765	-6.35522	0.382925
ZFAND2B	11.6989	12.7109	0	11.7041	12.7271	13.5484	8.1366	12.6599	-4.52326	0.382931
ELP4	11.8954	14.3325	0	13.6557	14.0489	13.2417	8.74264	13.6488	-4.90614	0.383226
FARSB	0	18.6121	0	13.3346	13.4824	12.4064	6.20404	13.0745	-6.87045	0.383458
PEF1	14.3571	17.0581	13.3395	14.1118	14.6746	0	14.9182	9.59545	5.32276	0.383546
TRY10	17.4688	16.7595	17.8284	19.0023	17.8238	17.1332	17.3522	17.9864	-0.634207	0.383862
GOT1L1	15.5598	17.3479	15.8937	16.1111	15.3004	0	16.2671	10.4705	5.79662	0.383899
RPIA	16.7127	19.4845	17.1293	17.487	16.2504	16.6768	17.7755	16.8048	0.970743	0.383923
QPCT	14.1077	0	14.0904	15.1824	14.393	14.2168	9.39936	14.5974	-5.19805	0.38393
DEFB40	12.6266	17.3418	10.0765	13.1213	12.3745	0	13.3483	8.49862	4.84969	0.384391
MYH9	16.8189	19.3843	14.7585	18.6225	17.1893	19.7911	16.9872	18.5343	-1.54707	0.38456
RAB1B	19.1484	19.4591	18.2059	18.9632	19.5534	19.5973	18.9378	19.3713	-0.433484	0.384561
ZBTB8OS	14.3346	14.7277	13.6319	14.4887	14.8347	14.4452	14.2314	14.5895	-0.358145	0.384727
NMNAT3	15.4429	17.8127	15.522	15.51	15.0213	15.6706	16.2592	15.4006	0.858573	0.385196
PROM1	21.2759	19.8187	19.588	20.4146	20.6076	21.5457	20.2275	20.856	-0.628461	0.385221
PPOX	13.4456	14.2861	0	14.0009	14.8006	14.2352	9.24387	14.3456	-5.10171	0.385236
GK5	14.6864	14.038	0	14.3931	15.4671	14.7038	9.57478	14.8547	-5.27988	0.385321
PLS1	10.8433	15.3417	0	13.2619	14.9168	13.0588	8.72835	13.7458	-5.01747	0.385378
APOC3	14.5094	13.121	14.5983	14.0284	14.5718	15.5213	14.0762	14.7071	-0.630903	0.385383
SPINT2	13.5272	13.4351	0	14.1751	14.6958	12.9364	8.98744	13.9358	-4.94833	0.385641
ALDH1A3	13.2784	13.6524	13.5697	12.3132	13.766	0	13.5002	8.69304	4.80713	0.385739
VCL	18.8048	16.755	16.4251	17.3031	19.6663	18.0007	17.3283	18.3234	-0.995064	0.385755
HRG	17.5306	16.6306	16.9818	18.9047	19.0032	16.2379	17.0477	18.0486	-1.00092	0.385874
GM11634	0	21.6134	11.0534	10.9659	0	0	10.8889	3.6553	7.23364	0.386141
NDUFS7	18.1705	21.0991	16.0924	16.7938	17.139	16.6392	18.454	16.8573	1.59667	0.386219
PRNP	13.016	14.1734	13.3139	14.0632	11.9885	0	13.5011	8.68388	4.81722	0.386356
WDR37	13.6995	17.8001	13.6705	13.5247	13.584	13.5394	15.0567	13.5494	1.50733	0.386436
FAHD2A	0	20.2561	18.485	20.4077	20.1094	19.5679	12.9137	20.0283	-7.11462	0.38658
FARSA	0	16.9081	0	12.5365	11.7416	11.1985	5.63602	11.8255	-6.18952	0.386654
RAB8A	14.2424	17.6267	13.5185	13.862	13.8487	13.5058	15.1292	13.7388	1.3904	0.386672
OTULIN	14.8442	14.9334	0	15.4726	16.1437	14.5099	9.92586	15.3754	-5.44954	0.386717
HSPA4L	19.0105	21.3134	19.4444	19.6336	18.9367	18.8503	19.9228	19.1402	0.782574	0.386794
TGFBR3	11.7395	14.5411	0	13.853	13.9011	13.1939	8.76022	13.6493	-4.88911	0.386849
ATP8B5	13.8417	15.6107	15.1937	15.684	15.5051	15.2194	14.882	15.4695	-0.587475	0.386878
AAK1	12.3302	15.2623	11.9183	14.143	14.6836	14.1485	13.1703	14.325	-1.15472	0.38729
SEC14L2	15.9066	15.863	13.8629	14.5793	15.0266	13.693	15.2108	14.433	0.77789	0.387534
APOD	13.4112	15.8218	13.0079	14.3142	12.9352	0	14.0803	9.08315	4.99715	0.387684
GSTM6	17.2458	20.2479	16.6875	18.7	19.5298	19.5917	18.0604	19.2738	-1.21347	0.387941
AHNAK2	15.5529	14.087	0	13.6858	16.5325	15.7085	9.87998	15.3089	-5.42894	0.387958
CALR	17.5412	21.2674	18.7814	20.0776	19.7257	21.4952	19.1967	20.4328	-1.23618	0.38798
SUCLA2	27.0106	22.7418	22.2789	21.7177	22.027	23.3106	24.0104	22.3517	1.6587	0.388125
BBS7	11.8685	17.7465	0	0	10.9124	0	9.87166	3.63747	6.23419	0.388732
DMPK	10.0986	0	0	0	13.0068	13.1733	3.36619	8.7267	-5.3605	0.389082
HSP90B1	17.6923	20.185	15.9114	16.3275	17.0268	16.3761	17.9296	16.5768	1.35276	0.389255
CES5A	22.5941	24.341	22.3444	22.8015	21.6334	22.6752	23.0932	22.3701	0.723119	0.389413
ACAD11	0	19.3929	0	15.9296	12.5582	12.0624	6.46431	13.5167	-7.05241	0.389477
AKAP9	14.2647	14.5982	0	13.7946	14.5597	16.2375	9.62097	14.8639	-5.24297	0.389748
MECR	17.77	19.6131	18.0607	19.1821	19.3284	18.8089	18.4812	19.1065	-0.625219	0.389852
CRISP1	25.3186	23.3386	22.4516	23.1846	22.3699	22.7757	23.7029	22.7767	0.926204	0.389962
PDE12	13.3255	14.7795	0	14.0691	15.0897	14.3038	9.36833	14.4875	-5.11922	0.390054
PDHX	15.9808	21.4988	16.0106	16.2576	16.1118	15.1313	17.8301	15.8336	1.99656	0.390428
HOGA1	12.7184	13.238	0	14.4304	13.4169	12.2344	8.65211	13.3606	-4.70844	0.39043
SNAP23	16.2683	16.954	16.4065	16.4657	16.7999	17.2669	16.5429	16.8441	-0.301225	0.390572
PLD3	21.456	17.36	15.4267	16.3421	17.0518	15.0053	18.0809	16.1331	1.9478	0.390595
PSMB3	16.3093	19.4869	17.5119	16.7804	17.0208	16.4863	17.7694	16.7625	1.00689	0.39077
PCNP	12.1183	12.8311	0	10.3268	14.2485	14.0145	8.31645	12.8633	-4.54683	0.390926
SFXN2	16.0568	15.5934	15.0573	15.5734	15.418	13.4246	15.5692	14.8054	0.763802	0.391377
TIMM13	13.9052	17.2587	14.2319	15.0631	14.0556	12.4564	15.1319	13.8583	1.2736	0.391425
ATP5PB	21.3614	21.9043	15.2089	16.0244	18.2562	17.1727	19.4915	17.1511	2.3404	0.391542
RBKS	14.623	13.5891	0	14.2779	14.591	14.6688	9.40404	14.5126	-5.10855	0.391552
BCKDK	0	16.4018	0	10.054	12.452	11.6705	5.46727	11.3922	-5.92491	0.391817
IDH2	18.303	20.1958	15.9028	16.7028	16.853	16.8099	18.1339	16.7886	1.34533	0.391982
TNKS1BP1	15.1727	15.6139	13.5274	13.1366	14.4023	14.5185	14.7713	14.0192	0.752164	0.392202
PAM	0	14.2013	15.9026	0	11.6632	0	10.0346	3.88773	6.14691	0.392221
CDS1	16.3896	16.8758	13.9382	15.4341	15.6021	9.70039	15.7345	13.5788	2.15568	0.392228
SEC24D	16.7641	18.1228	15.9204	17.3179	19.1258	17.0093	16.9358	17.8177	-0.881913	0.392323
MTHFD1L	25.0832	21.2734	19.8634	20.7634	20.3198	20.0763	22.0733	20.3865	1.68683	0.392428
KYAT3	16.7892	17.3334	15.3338	16.8209	17.6398	16.9682	16.4855	17.143	-0.657496	0.39258
LIAS	12.9813	14.4177	0	14.0377	13.9615	14.2738	9.13299	14.091	-4.95801	0.392609
ESRP1	12.8883	12.5579	0	12.8573	13.146	13.2035	8.48206	13.0689	-4.58689	0.392613
LAMB2	11.9126	15.7417	0	12.4467	15.8079	14.7931	9.21808	14.3492	-5.13115	0.392672
DPY19L1	15.3136	20.7276	16.0271	16.1899	15.2499	15.1158	17.3561	15.5185	1.83756	0.392777
CERK	13.6436	16.5709	14.1153	14.5589	0	14.2139	14.7766	9.59091	5.18569	0.393009
2310061I04RIK	15.967	19.0657	16.5924	16.7307	15.9903	15.8233	17.2084	16.1815	1.0269	0.39308
PGAP1	18.6377	18.7531	15.5235	17.0544	16.7206	15.661	17.6381	16.4787	1.15945	0.393169
TOMM34	10.1803	18.3518	0	18.146	13.9417	13.7015	9.51072	15.2631	-5.75235	0.39321
GPRC5C	11.5811	15.6217	10.7822	12.1952	12.3775	0	12.6617	8.1909	4.47076	0.393293
EFL1	14.1078	15.2024	12.8075	14.6801	14.6723	15.0073	14.0393	14.7866	-0.747301	0.393378
LY6E	19.4298	21.6483	18.2146	19.163	19.8835	13.1629	19.7642	17.4032	2.36106	0.393568
POR	16.2254	20.5967	15.5649	16.0939	16.9402	14.0124	17.4624	15.6822	1.78018	0.393785
CSE1L	15.0983	17.9205	14.8727	15.1136	15.5849	13.9107	15.9639	14.8698	1.09409	0.393897
TOM1	17.1221	21.0568	17.5484	16.5449	17.5573	17.5806	18.5758	17.2276	1.34818	0.394044
UBQLN1	14.4917	17.368	15.226	14.1641	14.6254	15.4519	15.6952	14.7471	0.948116	0.394509
GGT1	19.2182	19.8856	19.1851	19.8457	19.9082	19.3605	19.4296	19.7048	-0.275189	0.394697
CDH13	10.3494	0	0	0	13.656	12.8226	3.44981	8.82621	-5.3764	0.394864
TTC27	11.7029	14.6471	0	12.9066	14.1283	13.7314	8.78335	13.5888	-4.80544	0.395116
TPRKB	16.8082	17.4037	14.7917	15.1097	16.7244	0	16.3346	10.6114	5.7232	0.395156
STK39	15.2539	17.8478	14.7405	15.4927	15.5041	13.4268	15.9474	14.8079	1.13956	0.395446
CA1	15.4796	15.6782	12.9667	15.4534	16.3011	15.2148	14.7082	15.6564	-0.948252	0.395655
CPNE3	13.8265	16.8288	11.3074	13.0331	14.163	0	13.9876	9.06537	4.9222	0.395786
PSMD5	17.2011	18.7625	17.1225	17.5996	18.6881	18.6632	17.6954	18.317	-0.621587	0.395889
HNMT	14.6826	13.1797	0	14.786	14.3544	13.7137	9.28742	14.2847	-4.99726	0.396117
ENO4	13.9359	18.9583	11.0451	12.6588	12.1795	11.6699	14.6464	12.1694	2.47703	0.396188
YIF1B	16.1202	0	14.8134	16.2294	16.3358	14.959	10.3112	15.8414	-5.53019	0.396731
CLIC6	12.6177	13.7775	0	13.2707	13.5422	13.7386	8.7984	13.5172	-4.71878	0.396797
SPACA4	16.831	17.4966	16.5627	17.3709	15.749	0	16.9634	11.04	5.92344	0.396908
SLC7A4	17.8326	16.4842	16.521	16.0935	17.0214	0	16.9459	11.0383	5.90761	0.396968
NSDHL	20.7269	20.5317	19.5239	20.4035	21.0518	20.5693	20.2608	20.6749	-0.414076	0.396996
DCAF11	14.0515	13.9042	0	13.7739	14.6505	14.4665	9.31859	14.297	-4.97837	0.397203
CCT6B	11.7662	21.0928	12.8399	13.3655	12.059	10.8056	15.233	12.0767	3.1563	0.397337
DEFB43	14.0745	16.1444	14.124	15.1544	13.7193	0	14.781	9.62458	5.1564	0.397657
ACSM3	14.5465	14.2849	13.2614	11.7288	15.4556	0	14.0309	9.06144	4.96949	0.397676
WFDC8	15.1283	16.8534	14.8565	15.5773	14.9583	0	15.6128	10.1785	5.43422	0.397758
TGM2	16.6798	17.3911	15.1164	16.2432	14.7272	15.8776	16.3958	15.616	0.779789	0.398253
NPEPL1	11.1241	17.678	10.911	13.148	12.4119	0	13.2377	8.51996	4.71772	0.398692
MAP1B	13.6348	14.5216	0	14.3775	14.2648	14.5079	9.38545	14.3834	-4.99794	0.398989
CIAPIN1	15.1203	16.3324	0	15.5835	16.1523	16.4622	10.4842	16.066	-5.58176	0.399368
SERPINF1	13.3459	14.0407	0	15.0672	13.1413	13.7367	9.12886	13.9817	-4.85287	0.399562
ARL6	13.9612	17.9226	13.2095	14.8375	14.5626	0	15.0311	9.80003	5.23108	0.399824
AHCTF1	12.7813	16.0745	0	0	11.2809	0	9.6186	3.76029	5.85831	0.400067
UQCC1	13.7199	15.8926	12.5828	13.2273	14.3145	0	14.0651	9.18058	4.88451	0.400327
XRN2	14.2173	17.1898	12.9037	14.4157	14.52	0	14.7703	9.64522	5.12506	0.400737
JAKMIP1	11.9145	11.5581	0	11.6513	11.8956	12.3519	7.82418	11.9663	-4.1421	0.400819
NMI	14.5485	14.4442	0	13.6792	15.0933	15.5599	9.66422	14.7775	-5.11326	0.401001
TPMT	17.9063	18.1443	17.1778	16.8644	18.13	16.6824	17.7428	17.2256	0.517174	0.401376
CROT	18.9277	19.3187	14.5774	15.5486	17.5039	14.745	17.6079	15.9325	1.67544	0.401829
PYCR2	16.6067	19.5267	16.7783	16.169	17.8465	15.587	17.6372	16.5342	1.10307	0.401946
DNM2	14.1497	17.8228	12.8622	14.6595	14.6323	0	14.9449	9.76393	5.18097	0.402306
RNF114	12.9127	15.221	0	13.8156	15.1344	14.1611	9.37789	14.3703	-4.99244	0.40241
VPS26B	12.505	15.108	0	13.7757	14.3694	14.2078	9.20432	14.1176	-4.91332	0.40255
MIEN1	16.5176	0	14.3465	15.6595	16.4166	15.1615	10.2881	15.7459	-5.45781	0.402733
MRPL1	14.8734	13.7292	0	15.0103	14.9479	13.7239	9.53419	14.5607	-5.02649	0.403237
PYCR3	12.5583	13.8392	12.19	11.8014	13.4315	0	12.8625	8.41095	4.45154	0.403282
DDX5	14.6504	19.856	12.1243	12.0975	13.5605	13.7796	15.5436	13.1459	2.39769	0.403657
MTX2	14.0052	19.3629	13.7967	13.9416	14.0686	13.4127	15.7216	13.8076	1.91398	0.403724
NUDT9	15.0072	17.7064	15.4059	0	15.9512	15.588	16.0398	10.5131	5.52676	0.403737
MRPL21	15.0256	14.54	0	15.2848	14.7497	15.063	9.85521	15.0325	-5.1773	0.403794
ARCN1	0	18.7176	0	11.995	13.3563	13.0237	6.2392	12.7917	-6.55246	0.403828
DGKG	13.3189	14.7528	0	11.1913	0	0	9.35724	3.73042	5.62681	0.40383
ELP2	13.4893	14.1087	0	13.2005	14.8387	14.0387	9.19932	14.026	-4.82664	0.40449
ITIH3	15.1727	0	14.9227	16.0067	14.9907	14.8688	10.0318	15.2887	-5.25694	0.404665
PPP1R14A	11.993	0	0	0	14.9643	14.9801	3.99768	9.98146	-5.98378	0.40471
ACADM	17.6688	18.1601	16.2619	17.2022	20.9454	17.7364	17.3636	18.628	-1.2644	0.404769
ARFGAP2	13.8867	14.1771	0	13.9686	14.6065	14.1828	9.35461	14.2526	-4.89799	0.404984
NUDT16	0	13.1291	11.0446	11.9397	12.4638	12.5488	8.05791	12.3174	-4.25953	0.405495
FLAD1	16.2521	19.1679	16.4848	16.6201	16.405	15.9399	17.3016	16.3217	0.979913	0.405645
SERPINH1	13.9536	17.1443	13.6042	15.7577	16.0932	16.3823	14.9007	16.0777	-1.17703	0.406026
MBOAT7	13.9815	15.771	12.3179	13.5476	14.0673	0	14.0235	9.20496	4.81851	0.406053
GALNT2	17.5459	18.6313	16.4202	17.3003	17.0418	16.1685	17.5325	16.8369	0.69558	0.406434
TCEAL5	11.8396	12.1256	0	11.8594	11.9805	12.6227	7.9884	12.1542	-4.16578	0.406572
DNASE1L2	15.3722	16.9081	14.0818	14.5207	14.693	14.5944	15.454	14.6027	0.851277	0.406823
GFER	18.0442	18.3473	17.2908	17.6747	17.6227	0	17.8941	11.7658	6.1283	0.406946
CATSPER1	0	17.4507	12.4095	16.0091	14.8354	15.194	9.95338	15.3461	-5.39276	0.407573
C8A	15.3623	16.009	15.9847	16.8968	15.531	16.2126	15.7853	16.2135	-0.428151	0.407894
D2HGDH	14.7337	17.0244	12.1753	0	15.3535	13.4366	14.6445	9.59669	5.04779	0.408
KIAA2013	17.1436	16.2854	16.0171	16.1008	16.4431	0	16.482	10.848	5.63405	0.408122
AMBP	14.3823	14.4163	14.5675	16.57	14.5796	14.3876	14.4554	15.1791	-0.723694	0.4086
1700037H04RIK	11.5297	15.4395	0	14.1976	14.3966	12.798	8.98975	13.7974	-4.80764	0.408644
AIF1	11.7959	14.6187	0	13.7706	12.9065	13.6627	8.80485	13.4466	-4.64178	0.408787
TMCO2	18.124	18.4615	18.9013	18.0517	18.3476	18.3693	18.4956	18.2562	0.23938	0.409086
RARS1	17.1169	19.9012	17.6856	17.3633	18.1952	16.2957	18.2346	17.2847	0.949835	0.409179
CAP2	14.4027	16.5953	14.3484	16.6762	16.2608	14.9441	15.1155	15.9604	-0.84488	0.409197
GET4	16.6174	18.6043	17.0488	17.5149	18.0285	18.7026	17.4235	18.082	-0.658496	0.409481
RNASE10	13.2335	17.1056	16.2342	15.8189	14.8442	0	15.5244	10.221	5.30337	0.410082
MYLK	17.7799	16.7276	15.7721	15.9336	20.7125	18.0097	16.7599	18.2186	-1.45876	0.410173
ATG2B	13.8037	14.134	0	13.8202	14.538	14.0005	9.31258	14.1196	-4.80701	0.410488
ARHGAP18	13.8517	13.939	0	13.941	14.3986	13.7851	9.26357	14.0415	-4.77797	0.41071
ROCK1	13.0476	15.2107	0	13.7073	13.9038	15.3506	9.41945	14.3206	-4.90112	0.410801
MOSPD2	15.5302	13.4576	12.5421	14.7388	15.628	14.0142	13.8433	14.7937	-0.950391	0.411098
EZR	20.4058	21.1876	18.4718	18.6657	19.9104	18.919	20.0217	19.165	0.856736	0.411185
RPAP3	13.7908	12.4214	11.7257	12.5153	15.0144	13.0873	12.6459	13.539	-0.893074	0.411255
ADI1	16.5539	15.037	0	14.8837	17.4651	15.5803	10.5303	15.9764	-5.44603	0.411267
NEDD4	14.3872	17.1278	13.2339	15.7402	16.4015	16.1771	14.9163	16.1063	-1.18994	0.411546
PATE6	15.5196	20.7109	14.7473	14.6296	15.886	14.6658	16.9926	15.0605	1.93217	0.411577
ACBD7	19.3048	18.8051	17.6493	18.7792	18.6601	20.3015	18.5864	19.2469	-0.660528	0.41159
LETM2	13.4517	18.8794	12.421	12.7247	12.9054	12.9392	14.9174	12.8564	2.06095	0.411727
COQ5	12.0323	0	0	14.7859	14.7601	0	4.01076	9.84868	-5.83792	0.411981
PGM5	14.4204	0	0	0	17.7643	17.6285	4.80682	11.7976	-6.99081	0.412205
WDR13	12.4957	18.5796	0	0	12.2057	0	10.3584	4.06858	6.28985	0.412351
SYNM	13.7649	0	0	0	17.1289	16.6432	4.58829	11.2574	-6.66908	0.412439
CBWD1	14.845	14.773	0	14.4272	15.6133	14.7845	9.87266	14.9417	-5.06903	0.412493
PARK7	21.6587	20.6808	22.7431	20.3686	22.0977	20.3336	21.6942	20.9333	0.76088	0.412693
FAM169A	14.8555	15.8543	0	14.9556	16.1457	15.3899	10.2366	15.4971	-5.26045	0.412761
GORASP2	16.0648	16.6166	15.7596	16.2393	15.4179	15.8385	16.147	15.8319	0.315136	0.413022
BLMH	18.0187	21.3285	18.0806	18.4016	18.5993	16.9625	19.1426	17.9878	1.1548	0.413232
MRPL22	14.332	13.6884	0	13.9999	14.3548	14.0335	9.34014	14.1294	-4.78927	0.413259
HTATIP2	18.1628	17.7543	16.2759	17.0522	16.9086	16.4557	17.3976	16.8055	0.592132	0.413293
PSMD6	16.0123	21.774	16.9222	16.1717	16.5417	16.4989	18.2362	16.4041	1.83206	0.413389
PTGS2	17.3264	18.5996	12.9077	16.0543	16.1428	0	16.2779	10.7324	5.54554	0.413448
HSP90AA1	18.9718	21.084	18.6038	18.9338	18.6917	18.6592	19.5532	18.7616	0.791617	0.413514
SDHAF1	13.7231	15.3457	12.1425	13.6076	13.629	0	13.7371	9.07888	4.65822	0.413526
STXBP3	14.2394	15.69	0	14.0519	16.1406	15.1214	9.97648	15.1046	-5.12815	0.413538
GAS2L2	14.743	0	14.3798	14.7791	14.7744	14.4762	9.70759	14.6766	-4.96897	0.413718
GRN	15.622	17.858	12.7458	15.6021	14.9054	0	15.4086	10.1692	5.23939	0.41392
VPS13C	15.9225	16.0818	0	15.979	16.3431	16.0469	10.6681	16.123	-5.45491	0.414045
MRPS11	14.3693	15.0946	0	14.556	15.0762	14.8947	9.8213	14.8423	-5.02097	0.414458
DPM3	15.0046	15.2983	0	15.2837	16.3111	14.1919	10.101	15.2622	-5.16121	0.41455
TSC22D4	15.5166	20.8718	17.552	16.6424	16.1209	16.3943	17.9801	16.3859	1.59427	0.414564
CTSO	16.6432	17.6692	18.2145	16.8343	15.9406	17.8104	17.509	16.8618	0.647173	0.414613
EXOC8	13.3881	15.3964	0	13.9802	15.6786	13.9323	9.59485	14.5304	-4.93555	0.414699
C1QTNF5	0	13.2166	12.4656	14.5248	12.0377	12.2579	8.56074	12.9401	-4.37941	0.414975
JMJD8	14.4114	13.1618	13.6226	13.92	14.9772	13.7442	13.7319	14.2138	-0.481867	0.415181
FAM177A1	13.6254	14.1835	12.4104	12.8624	13.7632	0	13.4064	8.87519	4.53122	0.415457
PA2G4	11.4104	17.7682	0	0	11.4456	0	9.72618	3.8152	5.91098	0.415465
TRAPPC6A	15.1344	14.5874	0	14.3835	16.1783	14.3088	9.90726	14.9569	-5.04959	0.415669
SHTN1	15.3366	13.0651	13.0329	14.6992	15.032	14.0662	13.8116	14.5992	-0.787612	0.415826
MYO5B	14.069	16.7586	12.3612	12.7025	13.2588	13.3159	14.3963	13.0924	1.30386	0.415887
SULT1C2	15.8609	16.1754	0	15.5281	16.6125	16.1917	10.6788	16.1107	-5.43197	0.416126
H2-AA	11.1624	0	0	0	13.9077	13.2495	3.7208	9.05239	-5.33159	0.416355
SLC44A4	18.3866	18.1446	17.0423	18.4578	18.3796	18.0106	17.8578	18.2827	-0.424831	0.416407
OLA1	12.423	17.3887	0	12.2278	16.5827	16.8712	9.93724	15.2272	-5.29	0.416492
MRPL19	13.5056	14.7777	0	13.3822	15.394	13.9276	9.42777	14.2346	-4.80685	0.416529
SUMF1	13.5173	12.5618	0	0	10.7175	0	8.69305	3.5725	5.12054	0.416587
COPB1	15.2337	18.768	14.1663	14.8728	15.2475	13.7716	16.056	14.6306	1.42539	0.416594
TAX1BP1	14.3662	15.99	0	15.0922	15.1949	15.5517	10.1187	15.2796	-5.16087	0.416657
ABCC1	13.3737	13.7893	0	12.5066	14.1951	14.2645	9.05432	13.6554	-4.60107	0.416784
TM9SF4	14.235	16.154	11.9611	14.1569	13.887	0	14.1167	9.34795	4.76873	0.416791
LRRC34	14.8169	18.9087	13.0254	13.4268	14.1848	13.835	15.5837	13.8155	1.76816	0.416937
RAD23B	14.014	18.6602	13.9755	14.4247	13.128	14.3381	15.5499	13.9636	1.58629	0.417071
COX20	14.3884	15.8656	13.2266	15.072	13.7386	0	14.4935	9.60352	4.89002	0.4173
CNTN1	10.097	0	0	0	13.2419	11.3757	3.36567	8.20588	-4.84021	0.417491
NHLRC3	15.1318	14.1662	0	0	12.0691	0	9.76599	4.02302	5.74298	0.417555
ADSS2	13.0567	17.7867	0	0	12.4577	0	10.2811	4.15257	6.12856	0.417939
LRRC29	14.3431	16.9757	15.43	15.1699	15.5869	12.9829	15.583	14.5799	1.00308	0.418002
NIT2	18.7969	18.1171	17.8055	18.5806	18.1081	19.1923	18.2398	18.627	-0.387198	0.418169
PECR	16.3686	15.0803	14.4989	16.5896	16.666	14.8706	15.3159	16.042	-0.726123	0.418467
GSTO1	14.4635	15.9568	12.4602	16.3002	14.8442	14.9011	14.2935	15.3485	-1.05501	0.418904
NASP	14.8856	16.2169	16.2493	16.6363	15.9469	16.1672	15.7839	16.2501	-0.466229	0.418988
CAVIN2	0	16.1873	0	10.3747	10.5745	11.5796	5.39575	10.8429	-5.44717	0.419058
PTGDS	22.9855	22.4156	21.9517	22.4116	22.8402	23.0838	22.4509	22.7785	-0.327586	0.419123
NAA30	11.5817	13.1413	0	11.2984	13.8714	12.1239	8.24101	12.4312	-4.19021	0.419142
VASN	10.718	0	0	0	13.435	12.4952	3.57266	8.64339	-5.07072	0.419179
IDI1	15.4559	25.7147	15.2426	15.4874	15.6394	14.8249	18.8044	15.3172	3.48717	0.419226
FBXO2	14.9204	17.442	15.7351	16.0838	15.1161	14.4831	16.0325	15.2277	0.804844	0.419643
CCDC74A	12.8743	16.3417	0	0	0	11.9612	9.73866	3.98706	5.7516	0.42003
PPM1G	14.242	15.4302	12.3496	14.3266	15.4012	15.037	14.0073	14.9216	-0.914293	0.42018
IFIH1	12.6804	13.2405	0	12.5077	13.6028	12.8641	8.64029	12.9915	-4.35124	0.42023
AARS2	13.0994	14.1498	0	13.0504	14.5692	13.364	9.08307	13.6612	-4.57813	0.420565
C4BPA	14.8064	20.0007	16.7083	15.3467	15.8742	15.7243	17.1718	15.6484	1.52343	0.421243
CD59B	15.8793	17.8122	16.7708	17.2995	16.2841	0	16.8207	11.1946	5.62619	0.421338
VPS28	14.3993	15.7048	13.4302	14.1539	14.822	0	14.5114	9.65864	4.85278	0.421406
SRRM1	14.1395	0	13.0464	13.8044	13.5419	13.5049	9.06195	13.6171	-4.55512	0.42154
TOMM40	15.482	17.3423	15.2805	17.62	19.0608	15.1002	16.0349	17.2603	-1.22538	0.421741
EML3	10.7311	13.7488	0	11.5835	12.9618	12.4844	8.15998	12.3432	-4.18325	0.421746
SCCPDH	22.023	22.1695	21.3824	22.3037	22.0892	21.9285	21.8583	22.1072	-0.248843	0.42199
HACD3	16.5417	17.9739	14.6276	15.3188	15.7471	15.1616	16.3811	15.4092	0.971917	0.422302
FEN1	16.5986	0	16.0545	16.8622	16.6245	15.5165	10.8844	16.3344	-5.44999	0.422339
RPS15A	0	24.0032	0	0	0	0	8.00108	0	8.00108	0.42265
TEX26	0	23.9466	0	0	0	0	7.9822	0	7.9822	0.42265
TUBA3A	0	23.734	0	0	0	0	7.91135	0	7.91135	0.42265
1110017D15RIK	0	23.7063	0	0	0	0	7.90211	0	7.90211	0.42265
TEKT5	0	23.4361	0	0	0	0	7.81205	0	7.81205	0.42265
TEKT3	0	23.4318	0	0	0	0	7.81061	0	7.81061	0.42265
UBE2L3	0	23.2807	0	0	0	0	7.76022	0	7.76022	0.42265
LRRIQ4	0	23.2196	0	0	0	0	7.73985	0	7.73985	0.42265
TSSK6	0	23.2191	0	0	0	0	7.7397	0	7.7397	0.42265
TUBB4B	0	23.06	0	0	0	0	7.68667	0	7.68667	0.42265
H2AB1	0	22.9855	0	0	0	0	7.66183	0	7.66183	0.42265
H4C1	0	22.9258	0	0	0	0	7.64193	0	7.64193	0.42265
PACRG	0	22.7094	0	0	0	0	7.56979	0	7.56979	0.42265
MLF1	0	22.7055	0	0	0	0	7.5685	0	7.5685	0.42265
ODF3	0	22.6653	0	0	0	0	7.55511	0	7.55511	0.42265
EFHC1	0	22.5316	0	0	0	0	7.51053	0	7.51053	0.42265
SAXO1	0	22.4316	0	0	0	0	7.4772	0	7.4772	0.42265
VCP	0	22.3778	0	0	0	0	7.45926	0	7.45926	0.42265
1700019N19RIK	0	22.2173	0	0	0	0	7.40575	0	7.40575	0.42265
CAPZB	0	22.2127	0	0	0	0	7.40425	0	7.40425	0.42265
HSPA5	0	22.1846	0	0	0	0	7.39487	0	7.39487	0.42265
VDAC3	0	22.159	0	0	0	0	7.38633	0	7.38633	0.42265
CCDC116	0	22.133	0	0	0	0	7.37768	0	7.37768	0.42265
GM136	0	22.1319	0	0	0	0	7.3773	0	7.3773	0.42265
RPS17	0	22.125	0	0	0	0	7.37501	0	7.37501	0.42265
NOXRED1	0	22.0746	0	0	0	0	7.35818	0	7.35818	0.42265
TEKT2	0	21.9957	0	0	0	0	7.3319	0	7.3319	0.42265
DNAJB13	0	21.9845	0	0	0	0	7.32817	0	7.32817	0.42265
TEPP	0	21.8784	0	0	0	0	7.2928	0	7.2928	0.42265
RAB2A	0	21.844	0	0	0	0	7.28133	0	7.28133	0.42265
CSNK2B	0	21.8403	0	0	0	0	7.2801	0	7.2801	0.42265
HSPE1	0	21.793	0	0	0	0	7.26433	0	7.26433	0.42265
PSMC2	0	21.7186	0	0	0	0	7.23954	0	7.23954	0.42265
TEKT1	0	21.7169	0	0	0	0	7.23896	0	7.23896	0.42265
TEX37	0	21.7132	0	0	0	0	7.23775	0	7.23775	0.42265
FKBP2	0	21.6909	0	0	0	0	7.23029	0	7.23029	0.42265
PSMC6	0	21.6302	0	0	0	0	7.21007	0	7.21007	0.42265
PHB2	0	21.598	0	0	0	0	7.19934	0	7.19934	0.42265
SLC25A5	0	21.5404	0	0	0	0	7.18014	0	7.18014	0.42265
PSMC5	0	21.5242	0	0	0	0	7.17473	0	7.17473	0.42265
EFHC2	0	21.501	0	0	0	0	7.167	0	7.167	0.42265
TEX36	0	21.436	0	0	0	0	7.14532	0	7.14532	0.42265
CFAP45	0	21.3319	0	0	0	0	7.11063	0	7.11063	0.42265
NDUFAB1	0	21.2543	0	0	0	0	7.08477	0	7.08477	0.42265
SPATS1	0	21.2477	0	0	0	0	7.08258	0	7.08258	0.42265
4930404N11RIK	0	21.2357	0	0	0	0	7.07856	0	7.07856	0.42265
STT3A	0	21.1804	0	0	0	0	7.06012	0	7.06012	0.42265
TEX15	0	21.1278	0	0	0	0	7.04258	0	7.04258	0.42265
AUH	0	21.1264	0	0	0	0	7.04213	0	7.04213	0.42265
AK7	0	21.0972	0	0	0	0	7.0324	0	7.0324	0.42265
PSMC1	0	21.0263	0	0	0	0	7.00876	0	7.00876	0.42265
DNAH10	0	21.0212	0	0	0	0	7.00708	0	7.00708	0.42265
DRC1	0	20.9857	0	0	0	0	6.99523	0	6.99523	0.42265
RIBC2	0	20.9812	0	0	0	0	6.99373	0	6.99373	0.42265
CFAP20	0	20.9666	0	0	0	0	6.98887	0	6.98887	0.42265
CCDC173	0	20.9637	0	0	0	0	6.9879	0	6.9879	0.42265
VKORC1L1	0	20.9582	0	0	0	0	6.98607	0	6.98607	0.42265
DRC7	0	20.9578	0	0	0	0	6.98594	0	6.98594	0.42265
USP7	0	20.9546	0	0	0	0	6.98487	0	6.98487	0.42265
CCDC183	0	20.9368	0	0	0	0	6.97895	0	6.97895	0.42265
TEX49	0	20.9364	0	0	0	0	6.97882	0	6.97882	0.42265
EFHB	0	20.9333	0	0	0	0	6.97777	0	6.97777	0.42265
NME7	0	20.9243	0	0	0	0	6.97476	0	6.97476	0.42265
CCDC105	0	20.8416	0	0	0	0	6.94721	0	6.94721	0.42265
CCIN	0	20.804	0	0	0	0	6.93466	0	6.93466	0.42265
1700001C19RIK	0	20.7789	0	0	0	0	6.92629	0	6.92629	0.42265
WDR64	0	20.7692	0	0	0	0	6.92307	0	6.92307	0.42265
SPATA48	0	20.7314	0	0	0	0	6.91047	0	6.91047	0.42265
CFAP77	0	20.7214	0	0	0	0	6.90713	0	6.90713	0.42265
DYNLRB2	0	20.7034	0	0	0	0	6.90113	0	6.90113	0.42265
PSMD11	0	20.686	0	0	0	0	6.89534	0	6.89534	0.42265
ODF1	0	20.6559	0	0	0	0	6.88531	0	6.88531	0.42265
CATIP	0	20.6406	0	0	0	0	6.88019	0	6.88019	0.42265
CCDC39	0	20.6093	0	0	0	0	6.86977	0	6.86977	0.42265
RAB7A	0	20.6071	0	0	0	0	6.86902	0	6.86902	0.42265
PGAM1	0	20.5999	0	0	0	0	6.86662	0	6.86662	0.42265
SH2B2	0	20.5872	0	0	0	0	6.86241	0	6.86241	0.42265
HNRNPA2B1	0	20.5725	0	0	0	0	6.85752	0	6.85752	0.42265
PSMA4	0	20.5689	0	0	0	0	6.85629	0	6.85629	0.42265
RPS16	0	20.5676	0	0	0	0	6.85588	0	6.85588	0.42265
FAM166C	0	20.5376	0	0	0	0	6.84586	0	6.84586	0.42265
AK8	0	20.5207	0	0	0	0	6.84025	0	6.84025	0.42265
XRRA1	0	20.5086	0	0	0	0	6.83622	0	6.83622	0.42265
CFAP206	0	20.4979	0	0	0	0	6.83265	0	6.83265	0.42265
BANF2	0	20.4913	0	0	0	0	6.83044	0	6.83044	0.42265
TSGA10	0	20.4782	0	0	0	0	6.82608	0	6.82608	0.42265
CCDC83	0	20.4715	0	0	0	0	6.82382	0	6.82382	0.42265
FNDC8	0	20.4667	0	0	0	0	6.82222	0	6.82222	0.42265
SEPTIN7	0	20.4651	0	0	0	0	6.8217	0	6.8217	0.42265
EFCAB10	0	20.4542	0	0	0	0	6.81807	0	6.81807	0.42265
DPEP2	0	20.4379	0	0	0	0	6.81264	0	6.81264	0.42265
H2BL1	0	20.4267	0	0	0	0	6.8089	0	6.8089	0.42265
CCDC65	0	20.4178	0	0	0	0	6.80592	0	6.80592	0.42265
RAB14	0	20.4106	0	0	0	0	6.80354	0	6.80354	0.42265
EEF1A1	0	20.408	0	0	0	0	6.80265	0	6.80265	0.42265
SDHD	0	20.3832	0	0	0	0	6.7944	0	6.7944	0.42265
CSPP1	0	20.3797	0	0	0	0	6.79323	0	6.79323	0.42265
COIL	0	20.3479	0	0	0	0	6.78262	0	6.78262	0.42265
DNHD1	0	20.3471	0	0	0	0	6.78236	0	6.78236	0.42265
ENKUR	0	20.3402	0	0	0	0	6.78007	0	6.78007	0.42265
YWHAE	0	20.3269	0	0	0	0	6.77564	0	6.77564	0.42265
LHB	0	20.2794	0	0	0	0	6.7598	0	6.7598	0.42265
RACK1	0	20.2773	0	0	0	0	6.75911	0	6.75911	0.42265
RGS22	0	20.2736	0	0	0	0	6.75785	0	6.75785	0.42265
LEMD1	0	20.2697	0	0	0	0	6.75657	0	6.75657	0.42265
NUTF2	0	20.2415	0	0	0	0	6.74717	0	6.74717	0.42265
ARPC4	0	20.2314	0	0	0	0	6.7438	0	6.7438	0.42265
SEPTIN12	0	20.2187	0	0	0	0	6.73955	0	6.73955	0.42265
DNAJB1	0	20.2153	0	0	0	0	6.73843	0	6.73843	0.42265
CFAP46	0	20.2136	0	0	0	0	6.73786	0	6.73786	0.42265
TBCEL	0	20.2085	0	0	0	0	6.73617	0	6.73617	0.42265
RPSA	0	20.1901	0	0	0	0	6.73004	0	6.73004	0.42265
FSCN3	0	20.1841	0	0	0	0	6.72802	0	6.72802	0.42265
PKLR	0	20.1803	0	0	0	0	6.72678	0	6.72678	0.42265
DYDC1	0	20.1749	0	0	0	0	6.72495	0	6.72495	0.42265
CFAP61	0	20.1624	0	0	0	0	6.72079	0	6.72079	0.42265
1700012A03RIK	0	20.146	0	0	0	0	6.71534	0	6.71534	0.42265
CFAP47	0	20.1139	0	0	0	0	6.70465	0	6.70465	0.42265
GAS8	0	20.1135	0	0	0	0	6.7045	0	6.7045	0.42265
CFAP43	0	20.1054	0	0	0	0	6.7018	0	6.7018	0.42265
BTBD16	0	20.1012	0	0	0	0	6.70039	0	6.70039	0.42265
1700007K13RIK	0	20.0865	0	0	0	0	6.6955	0	6.6955	0.42265
H2BC1	0	20.0553	0	0	0	0	6.6851	0	6.6851	0.42265
TBATA	0	20.0257	0	0	0	0	6.67522	0	6.67522	0.42265
SPATA7	0	19.9975	0	0	0	0	6.66582	0	6.66582	0.42265
DNAH7C	0	19.9824	0	0	0	0	6.6608	0	6.6608	0.42265
DNAI3	0	19.9745	0	0	0	0	6.65817	0	6.65817	0.42265
ADGB	0	19.9541	0	0	0	0	6.65137	0	6.65137	0.42265
CCDC81	0	19.9432	0	0	0	0	6.64772	0	6.64772	0.42265
PPP1R32	0	19.9415	0	0	0	0	6.64715	0	6.64715	0.42265
CFAP161	0	19.9344	0	0	0	0	6.6448	0	6.6448	0.42265
RPL37A	0	19.9287	0	0	0	0	6.64289	0	6.64289	0.42265
CFAP53	0	19.9208	0	0	0	0	6.64026	0	6.64026	0.42265
UBL7	0	19.9161	0	0	0	0	6.63871	0	6.63871	0.42265
ARIH1	0	19.9115	0	0	0	0	6.63715	0	6.63715	0.42265
TOMM22	0	19.8873	0	0	0	0	6.62909	0	6.62909	0.42265
PTGES3	0	19.8849	0	0	0	0	6.6283	0	6.6283	0.42265
ERGIC1	0	19.8835	0	0	0	0	6.62783	0	6.62783	0.42265
ARF6	0	19.8824	0	0	0	0	6.62748	0	6.62748	0.42265
TEX43	0	19.8629	0	0	0	0	6.62096	0	6.62096	0.42265
PSMD7	0	19.8281	0	0	0	0	6.60937	0	6.60937	0.42265
PCDHA5	0	19.8223	0	0	0	0	6.60743	0	6.60743	0.42265
FAM170B	0	19.8183	0	0	0	0	6.60609	0	6.60609	0.42265
RPS3A	0	19.8132	0	0	0	0	6.60441	0	6.60441	0.42265
HSP90AB1	0	19.7827	0	0	0	0	6.59423	0	6.59423	0.42265
CAB39	0	19.7794	0	0	0	0	6.59315	0	6.59315	0.42265
CFAP69	0	19.7762	0	0	0	0	6.59207	0	6.59207	0.42265
CFAP65	0	19.745	0	0	0	0	6.58168	0	6.58168	0.42265
ANKEF1	0	19.7425	0	0	0	0	6.58083	0	6.58083	0.42265
TCTE1	0	19.7239	0	0	0	0	6.57463	0	6.57463	0.42265
CFAP100	0	19.7044	0	0	0	0	6.56812	0	6.56812	0.42265
RPS11	0	19.703	0	0	0	0	6.56768	0	6.56768	0.42265
LEXM	0	19.6952	0	0	0	0	6.56508	0	6.56508	0.42265
LRGUK	0	19.6759	0	0	0	0	6.55865	0	6.55865	0.42265
GM17359	0	19.6687	0	0	0	0	6.55623	0	6.55623	0.42265
ZMYND12	0	19.6599	0	0	0	0	6.55331	0	6.55331	0.42265
CSNK2A1	0	19.6571	0	0	0	0	6.55237	0	6.55237	0.42265
WDR93	0	19.6337	0	0	0	0	6.54456	0	6.54456	0.42265
SPAG16	0	19.6327	0	0	0	0	6.54423	0	6.54423	0.42265
HNRNPU	0	19.6267	0	0	0	0	6.54222	0	6.54222	0.42265
CFAP70	0	19.623	0	0	0	0	6.54101	0	6.54101	0.42265
RPS14	0	19.6111	0	0	0	0	6.53702	0	6.53702	0.42265
RPS28	0	19.6108	0	0	0	0	6.53694	0	6.53694	0.42265
PHYHIP	0	19.6035	0	0	0	0	6.53449	0	6.53449	0.42265
CFAP91	0	19.5811	0	0	0	0	6.52704	0	6.52704	0.42265
RPS9	0	19.5719	0	0	0	0	6.52397	0	6.52397	0.42265
ODF3B	0	19.5674	0	0	0	0	6.52247	0	6.52247	0.42265
RAB10	0	19.5519	0	0	0	0	6.51728	0	6.51728	0.42265
CFAP44	0	19.5412	0	0	0	0	6.51374	0	6.51374	0.42265
MNS1	0	19.5309	0	0	0	0	6.5103	0	6.5103	0.42265
CCDC38	0	19.5299	0	0	0	0	6.50997	0	6.50997	0.42265
CCDC180	0	19.5177	0	0	0	0	6.50591	0	6.50591	0.42265
IQUB	0	19.5137	0	0	0	0	6.50455	0	6.50455	0.42265
DUSP21	0	19.5069	0	0	0	0	6.50231	0	6.50231	0.42265
ATP6V1FNB	0	19.5056	0	0	0	0	6.50185	0	6.50185	0.42265
STPG4	0	19.5021	0	0	0	0	6.50072	0	6.50072	0.42265
ATP1A3	0	19.4959	0	0	0	0	6.49862	0	6.49862	0.42265
PPP6C	0	19.475	0	0	0	0	6.49168	0	6.49168	0.42265
CDC42	0	19.4721	0	0	0	0	6.49071	0	6.49071	0.42265
AP1G1	0	19.4711	0	0	0	0	6.49036	0	6.49036	0.42265
CFAP221	0	19.4623	0	0	0	0	6.48744	0	6.48744	0.42265
SRSF7	0	19.4617	0	0	0	0	6.48723	0	6.48723	0.42265
RAB33B	0	19.4347	0	0	0	0	6.47824	0	6.47824	0.42265
LRRC71	0	19.3935	0	0	0	0	6.46449	0	6.46449	0.42265
CFAP58	0	19.3898	0	0	0	0	6.46325	0	6.46325	0.42265
TEX50	0	19.3883	0	0	0	0	6.46278	0	6.46278	0.42265
TTC21A	0	19.3861	0	0	0	0	6.46202	0	6.46202	0.42265
SERPINE2	0	19.3752	0	0	0	0	6.4584	0	6.4584	0.42265
MYCBPAP	0	19.3355	0	0	0	0	6.44517	0	6.44517	0.42265
EIF3F	0	19.3281	0	0	0	0	6.4427	0	6.4427	0.42265
RPLP0	0	19.3272	0	0	0	0	6.44241	0	6.44241	0.42265
1700013G24RIK	0	19.2897	0	0	0	0	6.42991	0	6.42991	0.42265
MDH1B	0	19.2755	0	0	0	0	6.42517	0	6.42517	0.42265
RPL12	0	19.2732	0	0	0	0	6.42441	0	6.42441	0.42265
IQCD	0	19.2725	0	0	0	0	6.42415	0	6.42415	0.42265
DPY19L2	0	19.2714	0	0	0	0	6.42379	0	6.42379	0.42265
CFAP74	0	19.2667	0	0	0	0	6.42224	0	6.42224	0.42265
RPL7A	0	19.2406	0	0	0	0	6.41352	0	6.41352	0.42265
PIFO	0	19.2352	0	0	0	0	6.41173	0	6.41173	0.42265
GET3	0	19.2325	0	0	0	0	6.41084	0	6.41084	0.42265
SPATA3	0	19.2244	0	0	0	0	6.40813	0	6.40813	0.42265
ACTL10	0	19.2242	0	0	0	0	6.40806	0	6.40806	0.42265
RPL3	0	19.2142	0	0	0	0	6.40473	0	6.40473	0.42265
DNAI4	0	19.2012	0	0	0	0	6.40039	0	6.40039	0.42265
TM9SF3	0	19.1994	0	0	0	0	6.3998	0	6.3998	0.42265
IMMP2L	0	19.1695	0	0	0	0	6.38985	0	6.38985	0.42265
CCDC113	0	19.1633	0	0	0	0	6.38777	0	6.38777	0.42265
HNRNPA3	0	19.1602	0	0	0	0	6.38673	0	6.38673	0.42265
TSNAXIP1	0	19.1483	0	0	0	0	6.38278	0	6.38278	0.42265
LRRC18	0	19.1134	0	0	0	0	6.37112	0	6.37112	0.42265
DNAH7B	0	19.0849	0	0	0	0	6.36164	0	6.36164	0.42265
MORN3	0	19.0591	0	0	0	0	6.35302	0	6.35302	0.42265
RPS12	0	19.053	0	0	0	0	6.35098	0	6.35098	0.42265
SKP1	0	19.0447	0	0	0	0	6.34824	0	6.34824	0.42265
MROH5	0	19.0435	0	0	0	0	6.34784	0	6.34784	0.42265
LRRC74A	0	19.0209	0	0	0	0	6.34031	0	6.34031	0.42265
DLEC1	0	19.0178	0	0	0	0	6.33926	0	6.33926	0.42265
MARCHF10	0	18.9939	0	0	0	0	6.3313	0	6.3313	0.42265
SF3B3	0	18.9904	0	0	0	0	6.33012	0	6.33012	0.42265
PSMD14	0	18.9879	0	0	0	0	6.32929	0	6.32929	0.42265
RIBC1	0	18.9791	0	0	0	0	6.32636	0	6.32636	0.42265
RPS23	0	18.9769	0	0	0	0	6.32565	0	6.32565	0.42265
ANKAR	0	18.9737	0	0	0	0	6.32455	0	6.32455	0.42265
JUP	0	18.9634	0	0	0	0	6.32113	0	6.32113	0.42265
CFAP97D1	0	18.9577	0	0	0	0	6.31925	0	6.31925	0.42265
TEX45	0	18.9495	0	0	0	0	6.3165	0	6.3165	0.42265
RPS4X	0	18.9449	0	0	0	0	6.31497	0	6.31497	0.42265
MATR3	0	18.9351	0	0	0	0	6.31169	0	6.31169	0.42265
UQCR11	0	18.9334	0	0	0	0	6.31114	0	6.31114	0.42265
COX6A1	0	18.9224	0	0	0	0	6.30747	0	6.30747	0.42265
STYXL1	0	18.8957	0	0	0	0	6.29856	0	6.29856	0.42265
CSNKA2IP	0	18.891	0	0	0	0	6.297	0	6.297	0.42265
GM9999	0	18.8849	0	0	0	0	6.29498	0	6.29498	0.42265
RAE1	0	18.8769	0	0	0	0	6.29229	0	6.29229	0.42265
ODF3L1	0	18.8649	0	0	0	0	6.28831	0	6.28831	0.42265
HNRNPD	0	18.8447	0	0	0	0	6.28157	0	6.28157	0.42265
CFAP126	0	18.8376	0	0	0	0	6.27921	0	6.27921	0.42265
1810020O05RIK	0	18.835	0	0	0	0	6.27834	0	6.27834	0.42265
FSIP2L	0	18.8311	0	0	0	0	6.27703	0	6.27703	0.42265
CEP128	0	18.8309	0	0	0	0	6.27695	0	6.27695	0.42265
NEDD8	0	18.8258	0	0	0	0	6.27528	0	6.27528	0.42265
CNBD1	0	18.8245	0	0	0	0	6.27485	0	6.27485	0.42265
GM5901	0	18.8217	0	0	0	0	6.2739	0	6.2739	0.42265
RPL26	0	18.8135	0	0	0	0	6.27117	0	6.27117	0.42265
SNRPE	0	18.809	0	0	0	0	6.26967	0	6.26967	0.42265
CCDC146	0	18.8019	0	0	0	0	6.26729	0	6.26729	0.42265
DNAH7A	0	18.7974	0	0	0	0	6.26581	0	6.26581	0.42265
SMARCAL1	0	18.7919	0	0	0	0	6.26396	0	6.26396	0.42265
CFAP54	0	18.7905	0	0	0	0	6.2635	0	6.2635	0.42265
RPL17	0	18.7863	0	0	0	0	6.2621	0	6.2621	0.42265
CTNNB1	0	18.7859	0	0	0	0	6.26196	0	6.26196	0.42265
TTC29	0	18.772	0	0	0	0	6.25734	0	6.25734	0.42265
DNAJB3	0	18.7717	0	0	0	0	6.25724	0	6.25724	0.42265
SYT17	18.7716	0	0	0	0	0	6.25719	0	6.25719	0.42265
MYL6	0	18.771	0	0	0	0	6.25701	0	6.25701	0.42265
UBE2M	0	18.7513	0	0	0	0	6.25043	0	6.25043	0.42265
SEC11A	0	18.7474	0	0	0	0	6.24912	0	6.24912	0.42265
STPG3	0	18.7394	0	0	0	0	6.24646	0	6.24646	0.42265
ASCC3	0	18.7375	0	0	0	0	6.24583	0	6.24583	0.42265
RPS7	0	18.7348	0	0	0	0	6.24493	0	6.24493	0.42265
LASP1	0	18.7151	0	0	0	0	6.23836	0	6.23836	0.42265
1700001O22RIK	0	18.7111	0	0	0	0	6.23703	0	6.23703	0.42265
RAN	0	18.692	0	0	0	0	6.23067	0	6.23067	0.42265
CDC34	0	18.6824	0	0	0	0	6.22747	0	6.22747	0.42265
STKLD1	0	18.6673	0	0	0	0	6.22243	0	6.22243	0.42265
GM597	0	18.6563	0	0	0	0	6.21878	0	6.21878	0.42265
FBXW10	0	18.6535	0	0	0	0	6.21785	0	6.21785	0.42265
RPL31	0	18.6532	0	0	0	0	6.21774	0	6.21774	0.42265
ARL6IP1	0	18.6468	0	0	0	0	6.21559	0	6.21559	0.42265
CEPT1	0	18.6444	0	0	0	0	6.21481	0	6.21481	0.42265
CAPRIN1	0	18.6257	0	0	0	0	6.20858	0	6.20858	0.42265
NME5	0	18.6205	0	0	0	0	6.20684	0	6.20684	0.42265
STPG1	0	18.6184	0	0	0	0	6.20613	0	6.20613	0.42265
SUN5	0	18.6042	0	0	0	0	6.2014	0	6.2014	0.42265
CYB5D1	0	18.6022	0	0	0	0	6.20074	0	6.20074	0.42265
FAM71D	0	18.5975	0	0	0	0	6.19917	0	6.19917	0.42265
TMED9	0	18.5881	0	0	0	0	6.19604	0	6.19604	0.42265
RPS8	0	18.5863	0	0	0	0	6.19543	0	6.19543	0.42265
PASK	0	18.5677	0	0	0	0	6.18924	0	6.18924	0.42265
SPEM2	0	18.5673	0	0	0	0	6.18911	0	6.18911	0.42265
EIF3M	0	18.565	0	0	0	0	6.18833	0	6.18833	0.42265
ATP6V0D1	0	18.5524	0	0	0	0	6.18414	0	6.18414	0.42265
PPP4C	0	18.5498	0	0	0	0	6.18328	0	6.18328	0.42265
SFPQ	0	18.5493	0	0	0	0	6.18309	0	6.18309	0.42265
PRPF8	0	18.5404	0	0	0	0	6.18015	0	6.18015	0.42265
PPP1R36	0	18.5223	0	0	0	0	6.1741	0	6.1741	0.42265
PPP2R5A	0	18.516	0	0	0	0	6.17201	0	6.17201	0.42265
SPATA4	0	18.5081	0	0	0	0	6.16935	0	6.16935	0.42265
PAFAH1B2	0	18.5008	0	0	0	0	6.16695	0	6.16695	0.42265
KRT222	0	18.4988	0	0	0	0	6.16626	0	6.16626	0.42265
ANKMY1	0	18.4915	0	0	0	0	6.16384	0	6.16384	0.42265
SMRP1	0	18.4891	0	0	0	0	6.16305	0	6.16305	0.42265
SELENOF	0	18.486	0	0	0	0	6.16199	0	6.16199	0.42265
OTUB2	0	18.4779	0	0	0	0	6.15931	0	6.15931	0.42265
NDUFB11B	0	18.4744	0	0	0	0	6.15812	0	6.15812	0.42265
IFT140	0	18.4712	0	0	0	0	6.15706	0	6.15706	0.42265
HNRNPA1	0	18.4558	0	0	0	0	6.15194	0	6.15194	0.42265
TEX47	0	18.4435	0	0	0	0	6.14783	0	6.14783	0.42265
PPP1CB	0	18.4382	0	0	0	0	6.14606	0	6.14606	0.42265
DNAJA2	0	18.4349	0	0	0	0	6.14498	0	6.14498	0.42265
CCPG1OS	0	18.4335	0	0	0	0	6.14449	0	6.14449	0.42265
CCDC189	0	18.4228	0	0	0	0	6.14095	0	6.14095	0.42265
RPL23	0	18.4166	0	0	0	0	6.13885	0	6.13885	0.42265
BABAM2	0	18.4153	0	0	0	0	6.13842	0	6.13842	0.42265
TSKS	0	18.4152	0	0	0	0	6.13841	0	6.13841	0.42265
RPS5	0	18.4094	0	0	0	0	6.13648	0	6.13648	0.42265
U2AF2	0	18.4093	0	0	0	0	6.13643	0	6.13643	0.42265
ALOX5	0	18.4011	0	0	0	0	6.13369	0	6.13369	0.42265
SURF4	0	18.3956	0	0	0	0	6.13186	0	6.13186	0.42265
GNAS	0	18.3869	0	0	0	0	6.12896	0	6.12896	0.42265
TMBIM6	0	18.3795	0	0	0	0	6.1265	0	6.1265	0.42265
LACTB	0	18.3766	0	0	0	0	6.12553	0	6.12553	0.42265
LRRC43	0	18.376	0	0	0	0	6.12533	0	6.12533	0.42265
PCBP2	0	18.3574	0	0	0	0	6.11912	0	6.11912	0.42265
HDAC1	0	18.3559	0	0	0	0	6.11863	0	6.11863	0.42265
RPL10A	0	18.3391	0	0	0	0	6.11304	0	6.11304	0.42265
SERBP1	0	18.322	0	0	0	0	6.10734	0	6.10734	0.42265
MARCHF5	0	18.3168	0	0	0	0	6.10559	0	6.10559	0.42265
RPS13	0	18.3151	0	0	0	0	6.10503	0	6.10503	0.42265
TUBB2B	0	18.2969	0	0	0	0	6.09897	0	6.09897	0.42265
4933402N03RIK	0	18.2961	0	0	0	0	6.09871	0	6.09871	0.42265
SPATA17	0	18.2782	0	0	0	0	6.09274	0	6.09274	0.42265
DAD1	0	18.2763	0	0	0	0	6.09209	0	6.09209	0.42265
GNB2	0	18.2621	0	0	0	0	6.08736	0	6.08736	0.42265
HP1BP3	0	18.2614	0	0	0	0	6.08713	0	6.08713	0.42265
VARS1	0	18.2454	0	0	0	0	6.08179	0	6.08179	0.42265
SNRNP200	0	18.2432	0	0	0	0	6.08105	0	6.08105	0.42265
AP2S1	0	18.2283	0	0	0	0	6.07609	0	6.07609	0.42265
EIF3E	0	18.2264	0	0	0	0	6.07546	0	6.07546	0.42265
SEC61A1	0	18.2239	0	0	0	0	6.07463	0	6.07463	0.42265
KATNA1	0	0	18.2203	0	0	0	6.07343	0	6.07343	0.42265
IQCK	0	18.2167	0	0	0	0	6.07223	0	6.07223	0.42265
EIF4A1	0	18.2157	0	0	0	0	6.0719	0	6.0719	0.42265
SNRNP70	0	18.1908	0	0	0	0	6.0636	0	6.0636	0.42265
ELOC	0	18.1897	0	0	0	0	6.06324	0	6.06324	0.42265
SEC22B	0	18.1804	0	0	0	0	6.06014	0	6.06014	0.42265
TASP1	0	18.1777	0	0	0	0	6.05924	0	6.05924	0.42265
MCTS2	0	18.1692	0	0	0	0	6.0564	0	6.0564	0.42265
SF3B1	0	18.167	0	0	0	0	6.05568	0	6.05568	0.42265
FAM71E1	0	18.1495	0	0	0	0	6.04984	0	6.04984	0.42265
HDAC11	0	18.1474	0	0	0	0	6.04915	0	6.04915	0.42265
HMGB1	0	18.1452	0	0	0	0	6.0484	0	6.0484	0.42265
UBA3	0	18.1417	0	0	0	0	6.04724	0	6.04724	0.42265
ATP5PD	0	18.1328	0	0	0	0	6.04426	0	6.04426	0.42265
1700094D03RIK	0	18.13	0	0	0	0	6.04333	0	6.04333	0.42265
CFAP99	0	18.1243	0	0	0	0	6.04144	0	6.04144	0.42265
ACTR2	0	18.1187	0	0	0	0	6.03957	0	6.03957	0.42265
SPINK11	0	18.1089	0	0	0	0	6.03629	0	6.03629	0.42265
DNAH14	0	18.1076	0	0	0	0	6.03588	0	6.03588	0.42265
DDX3X	0	18.0961	0	0	0	0	6.03204	0	6.03204	0.42265
ERH	0	18.0716	0	0	0	0	6.02387	0	6.02387	0.42265
LETMD1	0	18.0577	0	0	0	0	6.01922	0	6.01922	0.42265
SAR1A	0	18.0573	0	0	0	0	6.01909	0	6.01909	0.42265
RPL22	0	18.0351	0	0	0	0	6.01171	0	6.01171	0.42265
DNAJA1	0	18.0341	0	0	0	0	6.01135	0	6.01135	0.42265
HEATR4	0	18.0295	0	0	0	0	6.00982	0	6.00982	0.42265
SPEM1	0	18.0289	0	0	0	0	6.00965	0	6.00965	0.42265
DSP	0	18.0243	0	0	0	0	6.0081	0	6.0081	0.42265
MAIP1	0	18.0241	0	0	0	0	6.00803	0	6.00803	0.42265
CBL	0	18.0171	0	0	0	0	6.00571	0	6.00571	0.42265
RIIAD1	0	18.0095	0	0	0	0	6.00316	0	6.00316	0.42265
PRKAG2	0	18.0067	0	0	0	0	6.00224	0	6.00224	0.42265
GM35339	0	17.9768	0	0	0	0	5.99227	0	5.99227	0.42265
LRRC69	0	17.9695	0	0	0	0	5.98984	0	5.98984	0.42265
FAM243	0	17.954	0	0	0	0	5.98467	0	5.98467	0.42265
CCT8L1	0	17.9382	0	0	0	0	5.97941	0	5.97941	0.42265
RABIF	0	17.9223	0	0	0	0	5.97411	0	5.97411	0.42265
MARCKSL1	0	17.913	0	0	0	0	5.971	0	5.971	0.42265
MKRN2	0	17.9098	0	0	0	0	5.96992	0	5.96992	0.42265
EIF3K	0	17.9095	0	0	0	0	5.96983	0	5.96983	0.42265
CLTA	0	17.8968	0	0	0	0	5.9656	0	5.9656	0.42265
SH3BGRL3	0	17.891	0	0	0	0	5.96368	0	5.96368	0.42265
HKDC1	0	17.8877	0	0	0	0	5.96255	0	5.96255	0.42265
TOMM20	0	17.8836	0	0	0	0	5.96121	0	5.96121	0.42265
ELAVL1	0	17.8773	0	0	0	0	5.9591	0	5.9591	0.42265
NPM1	0	17.87	0	0	0	0	5.95668	0	5.95668	0.42265
CSRP1	0	17.8636	0	0	0	0	5.95454	0	5.95454	0.42265
TMEM53	0	17.859	0	0	0	0	5.95299	0	5.95299	0.42265
MAD1L1	0	17.8584	0	0	0	0	5.9528	0	5.9528	0.42265
1700034E13RIK	0	17.8492	0	0	0	0	5.94972	0	5.94972	0.42265
GSK3B	0	17.8401	0	0	0	0	5.94669	0	5.94669	0.42265
COX7C	0	17.835	0	0	0	0	5.94499	0	5.94499	0.42265
MORN5	0	17.8348	0	0	0	0	5.94493	0	5.94493	0.42265
IQCG	0	17.8322	0	0	0	0	5.94408	0	5.94408	0.42265
ANO4	0	17.8321	0	0	0	0	5.94404	0	5.94404	0.42265
TCP10A	0	17.8318	0	0	0	0	5.94392	0	5.94392	0.42265
AP2M1	0	17.8179	0	0	0	0	5.93929	0	5.93929	0.42265
4930505A04RIK	0	17.813	0	0	0	0	5.93767	0	5.93767	0.42265
TOP2B	0	17.8107	0	0	0	0	5.93691	0	5.93691	0.42265
PTPN9	0	17.8098	0	0	0	0	5.93659	0	5.93659	0.42265
ACTRT1	0	17.8059	0	0	0	0	5.9353	0	5.9353	0.42265
SRSF1	0	17.8048	0	0	0	0	5.93495	0	5.93495	0.42265
RPS20	0	17.8016	0	0	0	0	5.93387	0	5.93387	0.42265
EEFSEC	0	17.8014	0	0	0	0	5.93381	0	5.93381	0.42265
IQCF4	0	17.7999	0	0	0	0	5.93329	0	5.93329	0.42265
FAM183B	0	17.7948	0	0	0	0	5.93158	0	5.93158	0.42265
SMCHD1	0	17.7933	0	0	0	0	5.93111	0	5.93111	0.42265
TTC16	0	17.7933	0	0	0	0	5.9311	0	5.9311	0.42265
SNX3	0	17.7851	0	0	0	0	5.92837	0	5.92837	0.42265
RPS24	0	17.7797	0	0	0	0	5.92656	0	5.92656	0.42265
MTND1	0	17.77	0	0	0	0	5.92335	0	5.92335	0.42265
EFTUD2	0	17.7692	0	0	0	0	5.92307	0	5.92307	0.42265
RPS26	0	17.7663	0	0	0	0	5.92211	0	5.92211	0.42265
RUVBL1	0	17.755	0	0	0	0	5.91833	0	5.91833	0.42265
MTMR9	0	17.7517	0	0	0	0	5.91723	0	5.91723	0.42265
COPS5	0	17.74	0	0	0	0	5.91334	0	5.91334	0.42265
TEX52	0	17.7377	0	0	0	0	5.91258	0	5.91258	0.42265
CYRIB	0	17.7355	0	0	0	0	5.91184	0	5.91184	0.42265
CCDC178	0	17.7206	0	0	0	0	5.90686	0	5.90686	0.42265
YWHAG	0	17.7181	0	0	0	0	5.90603	0	5.90603	0.42265
GNA14	0	17.7162	0	0	0	0	5.9054	0	5.9054	0.42265
MARCHF11	0	17.7147	0	0	0	0	5.9049	0	5.9049	0.42265
CTBP2	0	17.7004	0	0	0	0	5.90013	0	5.90013	0.42265
SPATC1L	0	17.6998	0	0	0	0	5.89995	0	5.89995	0.42265
OSTC	0	17.6987	0	0	0	0	5.89956	0	5.89956	0.42265
ISCU	0	17.6896	0	0	0	0	5.89652	0	5.89652	0.42265
CUL1	0	17.6849	0	0	0	0	5.89497	0	5.89497	0.42265
TAMM41	0	17.6839	0	0	0	0	5.89464	0	5.89464	0.42265
COPS3	0	17.683	0	0	0	0	5.89434	0	5.89434	0.42265
DDX39B	0	17.6808	0	0	0	0	5.89359	0	5.89359	0.42265
RAB18	0	17.6802	0	0	0	0	5.8934	0	5.8934	0.42265
TLR1	0	17.6802	0	0	0	0	5.8934	0	5.8934	0.42265
ABHD16B	0	17.6783	0	0	0	0	5.89275	0	5.89275	0.42265
TUBB5	0	17.6739	0	0	0	0	5.89129	0	5.89129	0.42265
JAGN1	0	17.6677	0	0	0	0	5.88924	0	5.88924	0.42265
ATP6V1C1	0	17.6637	0	0	0	0	5.88789	0	5.88789	0.42265
GNB1	0	17.6599	0	0	0	0	5.88663	0	5.88663	0.42265
CEP295NL	0	17.6562	0	0	0	0	5.88539	0	5.88539	0.42265
RPL30	0	17.655	0	0	0	0	5.88499	0	5.88499	0.42265
SNRPD3	0	17.6544	0	0	0	0	5.8848	0	5.8848	0.42265
RPS25	0	17.6511	0	0	0	0	5.88371	0	5.88371	0.42265
CFAP410	0	17.6488	0	0	0	0	5.88293	0	5.88293	0.42265
FMR1NB	0	17.6407	0	0	0	0	5.88024	0	5.88024	0.42265
TRIM42	0	17.6369	0	0	0	0	5.87897	0	5.87897	0.42265
WDR38	0	17.6359	0	0	0	0	5.87863	0	5.87863	0.42265
DAB2	0	17.6308	0	0	0	0	5.87694	0	5.87694	0.42265
WFDC3	0	17.6259	0	0	0	0	5.8753	0	5.8753	0.42265
ARPC2	0	17.6255	0	0	0	0	5.87518	0	5.87518	0.42265
AQP11	0	17.6236	0	0	0	0	5.87454	0	5.87454	0.42265
TMEM135	0	17.6233	0	0	0	0	5.87444	0	5.87444	0.42265
NDUFA3	0	17.623	0	0	0	0	5.87433	0	5.87433	0.42265
METAP1	0	17.617	0	0	0	0	5.87234	0	5.87234	0.42265
ATAD1	0	17.6134	0	0	0	0	5.87113	0	5.87113	0.42265
LRP2BP	0	17.611	0	0	0	0	5.87034	0	5.87034	0.42265
PDE1A	0	17.6083	0	0	0	0	5.86943	0	5.86943	0.42265
PPIL6	0	17.6059	0	0	0	0	5.86865	0	5.86865	0.42265
TRAPPC6B	0	17.6058	0	0	0	0	5.86859	0	5.86859	0.42265
HNRNPH1	0	17.6047	0	0	0	0	5.86822	0	5.86822	0.42265
PABPC1	0	17.604	0	0	0	0	5.86801	0	5.86801	0.42265
PPP3CB	0	17.5964	0	0	0	0	5.86547	0	5.86547	0.42265
RPL19	0	17.5921	0	0	0	0	5.86402	0	5.86402	0.42265
ATP6V0A1	0	17.5918	0	0	0	0	5.86394	0	5.86394	0.42265
RPL11	0	17.5708	0	0	0	0	5.85694	0	5.85694	0.42265
ARMH1	0	17.5653	0	0	0	0	5.85511	0	5.85511	0.42265
RPS19	0	17.561	0	0	0	0	5.85366	0	5.85366	0.42265
SH3GLB1	0	17.5609	0	0	0	0	5.85365	0	5.85365	0.42265
GCSH	0	17.5609	0	0	0	0	5.85363	0	5.85363	0.42265
BANF1	0	17.558	0	0	0	0	5.85267	0	5.85267	0.42265
UBE2N	0	17.5558	0	0	0	0	5.85193	0	5.85193	0.42265
NONO	0	17.5538	0	0	0	0	5.85128	0	5.85128	0.42265
CDC14B	0	17.5471	0	0	0	0	5.84903	0	5.84903	0.42265
DDX46	0	17.5464	0	0	0	0	5.84881	0	5.84881	0.42265
CFL2	0	17.5406	0	0	0	0	5.84688	0	5.84688	0.42265
PMFBP1	0	17.5405	0	0	0	0	5.84683	0	5.84683	0.42265
PPP2CB	0	17.5391	0	0	0	0	5.84638	0	5.84638	0.42265
FKBP1A	0	17.5342	0	0	0	0	5.84472	0	5.84472	0.42265
MORN2	0	17.5336	0	0	0	0	5.84453	0	5.84453	0.42265
GOLPH3	0	17.5294	0	0	0	0	5.84312	0	5.84312	0.42265
FAM227B	0	17.5257	0	0	0	0	5.84191	0	5.84191	0.42265
ABCE1	0	17.5156	0	0	0	0	5.83853	0	5.83853	0.42265
UBE2K	0	17.5138	0	0	0	0	5.83793	0	5.83793	0.42265
EIF3D	0	17.5121	0	0	0	0	5.83736	0	5.83736	0.42265
LKAAEAR1	0	17.5067	0	0	0	0	5.83555	0	5.83555	0.42265
WDR26	0	17.4981	0	0	0	0	5.83269	0	5.83269	0.42265
STPG2	0	17.4966	0	0	0	0	5.83218	0	5.83218	0.42265
LRRC51	0	17.4904	0	0	0	0	5.83012	0	5.83012	0.42265
SNX6	0	17.4716	0	0	0	0	5.82386	0	5.82386	0.42265
MT1	0	17.4705	0	0	0	0	5.82348	0	5.82348	0.42265
SPATA31D1C	0	17.4633	0	0	0	0	5.82109	0	5.82109	0.42265
TUBA4A	0	17.4612	0	0	0	0	5.8204	0	5.8204	0.42265
RAC1	0	17.4572	0	0	0	0	5.81905	0	5.81905	0.42265
ARIH2	0	17.4491	0	0	0	0	5.81637	0	5.81637	0.42265
LAPTM4A	0	17.4421	0	0	0	0	5.81402	0	5.81402	0.42265
USP39	0	17.442	0	0	0	0	5.81401	0	5.81401	0.42265
NOP56	0	17.4358	0	0	0	0	5.81194	0	5.81194	0.42265
SSR3	0	17.4229	0	0	0	0	5.80762	0	5.80762	0.42265
RTN3	0	17.4089	0	0	0	0	5.80296	0	5.80296	0.42265
ARF5	0	17.4033	0	0	0	0	5.80109	0	5.80109	0.42265
SBDS	0	17.4028	0	0	0	0	5.80093	0	5.80093	0.42265
PDCD6	0	17.3892	0	0	0	0	5.7964	0	5.7964	0.42265
RPS6	0	17.3787	0	0	0	0	5.79291	0	5.79291	0.42265
GRIN2C	0	17.3707	0	0	0	0	5.79022	0	5.79022	0.42265
CUL5	0	17.3652	0	0	0	0	5.78841	0	5.78841	0.42265
SPCS3	0	17.3553	0	0	0	0	5.78509	0	5.78509	0.42265
TESL1	0	17.3486	0	0	0	0	5.78285	0	5.78285	0.42265
BAIAP2	0	17.3468	0	0	0	0	5.78226	0	5.78226	0.42265
HSD17B8	0	17.3462	0	0	0	0	5.78207	0	5.78207	0.42265
COPS2	0	17.3455	0	0	0	0	5.78183	0	5.78183	0.42265
ETF1	0	17.3378	0	0	0	0	5.77927	0	5.77927	0.42265
PCBP1	0	17.336	0	0	0	0	5.77868	0	5.77868	0.42265
RPL28	0	17.3324	0	0	0	0	5.77748	0	5.77748	0.42265
4921504E06RIK	0	17.328	0	0	0	0	5.77601	0	5.77601	0.42265
INTS4	0	17.3223	0	0	0	0	5.77409	0	5.77409	0.42265
CHMP5	0	17.3166	0	0	0	0	5.77221	0	5.77221	0.42265
FHL5	0	17.3132	0	0	0	0	5.77107	0	5.77107	0.42265
CCDC42	0	17.3113	0	0	0	0	5.77044	0	5.77044	0.42265
NUDT21	0	17.3104	0	0	0	0	5.77013	0	5.77013	0.42265
TEX33	0	17.3086	0	0	0	0	5.76954	0	5.76954	0.42265
PELO	0	17.305	0	0	0	0	5.76833	0	5.76833	0.42265
RPL27	0	17.302	0	0	0	0	5.76735	0	5.76735	0.42265
VPS25	0	17.2859	0	0	0	0	5.76196	0	5.76196	0.42265
NOL6	0	17.2794	0	0	0	0	5.7598	0	5.7598	0.42265
TMEM11	0	17.2665	0	0	0	0	5.7555	0	5.7555	0.42265
CDK5	0	17.256	0	0	0	0	5.75201	0	5.75201	0.42265
FAM47C	0	17.2527	0	0	0	0	5.7509	0	5.7509	0.42265
ARL1	0	17.2512	0	0	0	0	5.75042	0	5.75042	0.42265
CPNE1	0	17.2465	0	0	0	0	5.74884	0	5.74884	0.42265
TRIM80	0	17.2323	0	0	0	0	5.7441	0	5.7441	0.42265
FBL	0	17.2235	0	0	0	0	5.74117	0	5.74117	0.42265
SYNCRIP	0	17.2196	0	0	0	0	5.73986	0	5.73986	0.42265
CDIPTOS	0	17.2104	0	0	0	0	5.73679	0	5.73679	0.42265
BBOF1	0	17.207	0	0	0	0	5.73568	0	5.73568	0.42265
UFM1	0	17.206	0	0	0	0	5.73533	0	5.73533	0.42265
NMT2	0	17.2005	0	0	0	0	5.73348	0	5.73348	0.42265
CTDSPL	0	17.1818	0	0	0	0	5.72725	0	5.72725	0.42265
BUB3	0	17.1805	0	0	0	0	5.72684	0	5.72684	0.42265
[truncated: 5,016 more rows]
